# Supplementary material for: Protein biomarker signature in patients with spinal and bulbar muscular atrophy
Source: JCI Insight. 2024 May 30;9(13):e176383. doi: 10.1172/jci.insight.176383 (PMC11383357; doi:10.1172/jci.insight.176383)
Supplement: Supporting data values [file jciinsight-9-176383-s090.xlsx]

## Sheet: Table of Contents
Table of contents
Sheet	Title
Fig2 B.D	SBMA vs Control - Differential Abundance Results
Fig2 F	SBMA vs Control - Gene Set Enrichment Analysis Results
Fig4	SBMA Protein Correlations with Clinical Traits in Patients
Fig5 D	AR113Q vs WT - Differential Abundance Meta-analysis Results Across Time-points
Fig5 F	AR113Q Protein Correlations with Death Over Time
Fig5 G	AR113Q vs WT - Eda2r & Rgma Differential Abundance Results by Timepoint

## Sheet: Fig2 B.D+Fig3
Supplemental Table 1. SBMA vs Control - Differential Abundance Results
Protein	Study	Log2FoldChange	se	t	P	padj	AboveLOD
CSRP3	UCL	4.90462	0.410666	11.9431	1.12346e-12	3.28387e-09	100
MYBPC1	UCL	3.45653	0.3163	10.928	1.71824e-11	1.87824e-08	100
CA3	UCL	2.59912	0.245262	10.5973	1.92772e-11	1.87824e-08	100
HSPB6	UCL	1.95038	0.195658	9.96829	8.94108e-11	5.33806e-08	100
MYL3	UCL	2.68125	0.263868	10.1613	1.0223e-10	5.33806e-08	100
MB	UCL	2.47715	0.256542	9.65592	1.09574e-10	5.33806e-08	100
MYOM3	UCL	3.22436	0.31099	10.368	1.5394e-10	6.4281e-08	100
DUSP29	UCL	2.68237	0.283515	9.46111	1.934e-10	7.06634e-08	100
DMD	NIH	1.5563	0.16959	9.17682	6.18979e-10	6.76419e-07	96.6667
ACTN2	UCL	2.95549	0.322211	9.17253	6.39919e-10	2.07832e-07	96.8254
ART3	UCL	-1.23966	0.135258	-9.16515	7.97484e-10	2.33105e-07	100
TTN	NIH	3.34902	0.370783	9.03229	8.66088e-10	6.76419e-07	90
CORO6	NIH	2.75363	0.30633	8.98908	9.58108e-10	6.76419e-07	76.6667
MYL3	NIH	2.83087	0.317528	8.91536	1.13887e-09	6.76419e-07	83.3333
TNNI3	NIH	4.34953	0.488223	8.9089	1.15627e-09	6.76419e-07	90
MYBPC1	NIH	3.34977	0.380653	8.80006	1.49446e-09	7.2855e-07	70
TPM3	UCL	2.17089	0.248367	8.74065	2.0488e-09	5.44423e-07	85.7143
NOS1	UCL	2.22696	0.265829	8.37744	2.6485e-09	6.45129e-07	100
FABP3	UCL	2.39077	0.290128	8.24037	3.60233e-09	8.0997e-07	100
TTN	UCL	2.69332	0.323006	8.33828	4.6332e-09	9.67346e-07	95.2381
DTNB	NIH	1.57468	0.194915	8.07878	8.51181e-09	3.47093e-06	100
CA3	NIH	2.68156	0.333757	8.03446	9.49315e-09	3.47093e-06	93.3333
RBFOX3	NIH	1.66695	0.209654	7.95097	1.16676e-08	3.79199e-06	96.6667
CSRP3	NIH	4.43143	0.565548	7.83564	1.55368e-08	4.54451e-06	93.3333
ART3	NIH	-1.51412	0.194316	-7.79205	1.73206e-08	4.6057e-06	53.3333
NEB	UCL	2.2514	0.298193	7.55016	1.85323e-08	3.61133e-06	100
TPM3	NIH	2.33627	0.30154	7.74778	1.93469e-08	4.7158e-06	83.3333
CORO6	UCL	1.96275	0.263113	7.45972	4.31586e-08	7.88454e-06	92.0635
HSPB6	NIH	1.44635	0.201002	7.19568	7.84676e-08	1.65879e-05	100
MYOM2	NIH	2.59592	0.36099	7.19111	7.93953e-08	1.65879e-05	73.3333
PHOSPHO1	NIH	0.705147	0.0984972	7.15905	8.62193e-08	1.68128e-05	96.6667
Creatinine	NIH	-0.814209	0.112663	-7.22693	8.99059e-08	1.88738e-05	100
MYLPF	UCL	2.58918	0.363831	7.11644	9.44318e-08	1.62367e-05	98.4127
DUSP29	NIH	2.43484	0.343057	7.09748	1.01048e-07	1.8409e-05	93.3333
MYOM3	NIH	2.81109	0.397307	7.07534	1.06992e-07	1.8409e-05	76.6667
NEXN	UCL	-1.32775	0.189575	-7.00382	1.24649e-07	2.02416e-05	79.3651
MYOM2	UCL	2.15861	0.314294	6.86814	1.49975e-07	2.30725e-05	77.7778
FABP3	NIH	2.28702	0.332548	6.87727	1.78889e-07	2.90695e-05	96.6667
CHCHD10	NIH	1.4968	0.218498	6.85041	1.91869e-07	2.95377e-05	86.6667
KLHL41	NIH	2.19883	0.323655	6.79373	2.22486e-07	3.25385e-05	90
MYL1	NIH	1.28584	0.190543	6.74829	2.50593e-07	3.4904e-05	83.3333
CK	NIH	2.13818	0.317813	6.72779	3.1865e-07	4.45958e-05	100
ACTN2	NIH	2.60631	0.39261	6.63841	3.34414e-07	4.44618e-05	70
SORBS1	NIH	1.12634	0.170519	6.60537	3.64821e-07	4.63958e-05	73.3333
MB	NIH	1.86792	0.285298	6.54726	4.25255e-07	5.1828e-05	93.3333
ENPP2	NIH	0.872893	0.134284	6.50036	4.81386e-07	5.63222e-05	50
CAPN3	NIH	2.01049	0.310489	6.47525	5.14483e-07	5.78793e-05	80
DTNB	UCL	1.43196	0.220892	6.4826	5.47747e-07	7.93397e-05	100
MYBPC2	UCL	2.83899	0.438301	6.47725	5.70008e-07	7.93397e-05	98.4127
PTGES2	NIH	1.29403	0.201134	6.43369	5.74381e-07	6.22246e-05	96.6667
GPD1	NIH	1.22696	0.195456	6.27742	8.70382e-07	9.09239e-05	3.33333
ENO3	UCL	1.8034	0.289892	6.22094	8.71631e-07	0.000114314	100
DCTN1	UCL	-1.3451	0.233091	-5.77072	8.99493e-07	0.000114314	100
SPINT3	NIH	-3.51449	0.566574	-6.20305	1.06158e-06	0.000107015	43.3333
NOS1	NIH	2.09293	0.338083	6.19058	1.09759e-06	0.000107015	96.6667
SORBS1	UCL	0.884966	0.148303	5.96727	1.11396e-06	0.000135671	92.0635
HSPA2	NIH	1.57005	0.254982	6.15747	1.19927e-06	0.000113157	86.6667
SERPINH1	UCL	-2.71867	0.477471	-5.69391	1.46006e-06	0.00017071	93.6508
TRIAP1	NIH	0.762813	0.1258	6.06369	1.54212e-06	0.00014096	83.3333
ENPP2	UCL	0.655984	0.106578	6.15496	1.55924e-06	0.000175295	100
CHCHD10	UCL	1.25276	0.213999	5.85402	1.67714e-06	0.000181566	100
MYLPF	NIH	2.87829	0.485724	5.92577	2.23502e-06	0.000198104	80
RGMA	NIH	-0.999487	0.169713	-5.88929	2.46609e-06	0.000212157	53.3333
EDA2R	NIH	1.20992	0.208318	5.80804	3.07133e-06	0.000256675	100
PPP1R9B	UCL	-2.10984	0.386279	-5.46196	3.7507e-06	0.000391546	100
NUDT16	NIH	0.58818	0.103215	5.69859	4.13062e-06	0.000335613	100
IMMT	NIH	0.728253	0.12818	5.6815	4.32651e-06	0.000342028	100
ENO3	NIH	1.6551	0.29511	5.60842	5.27571e-06	0.00040609	53.3333
CEP85	UCL	-1.12165	0.223286	-5.02335	5.50904e-06	0.000555273	47.619
SCAMP3	UCL	-1.38317	0.264561	-5.22816	5.85814e-06	0.000560369	100
CALCOCO1	UCL	-1.69037	0.328927	-5.13903	5.94302e-06	0.000560369	100
NT5C1A	NIH	0.78672	0.141827	5.54703	6.23351e-06	0.000467513	100
IDI2	NIH	1.89097	0.341487	5.53746	6.39788e-06	0.000467845	76.6667
BPIFB1	NIH	-1.26025	0.228449	-5.51653	6.77267e-06	0.000483172	20
NEB	NIH	1.87981	0.34143	5.5057	6.97506e-06	0.000485763	60
PSMD1	NIH	1.38778	0.253842	5.46711	7.74774e-06	0.000527026	63.3333
PPP1CC	UCL	-1.24741	0.241515	-5.16494	8.70628e-06	0.000795265	98.4127
EDDM3B	NIH	-1.1803	0.222947	-5.29408	1.24174e-05	0.000825477	70
SLMAP	NIH	1.25895	0.241117	5.22135	1.51451e-05	0.000972605	100
AFM	NIH	0.459927	0.0882383	5.21232	1.55229e-05	0.000972605	90
DDAH1	NIH	0.894733	0.171739	5.20985	1.56282e-05	0.000972605	90
IDI2	UCL	1.41823	0.27222	5.20986	1.65484e-05	0.00146578	79.3651
NGF	NIH	0.19694	0.0380322	5.17824	1.70376e-05	0.00103823	10
MSTN	NIH	-1.61181	0.314321	-5.12793	1.95486e-05	0.00116693	63.3333
LRCH4	UCL	-1.06716	0.222577	-4.79457	1.96982e-05	0.00169347	100
KLHL41	UCL	1.57461	0.313467	5.02321	2.22581e-05	0.00185887	100
HSPA2	UCL	1.16594	0.234295	4.97637	2.33155e-05	0.00189309	93.6508
ALT	NIH	0.94761	0.188222	5.03453	2.77574e-05	0.00151072	100
CREG1	NIH	0.609193	0.122028	4.99224	2.83281e-05	0.00162575	100
MAD1L1	NIH	0.8401	0.168644	4.9815	2.91726e-05	0.00162575	100
NGRN	NIH	0.476933	0.0957955	4.97866	2.93999e-05	0.00162575	86.6667
LMNB2	NIH	0.549113	0.110309	4.97794	2.9458e-05	0.00162575	86.6667
TRIM21	UCL	-0.84275	0.177565	-4.74614	3.12312e-05	0.0024215	100
ADAMTS8	NIH	-1.07378	0.21691	-4.95034	3.17666e-05	0.00172069	36.6667
WASHC3	UCL	-0.89834	0.19144	-4.69254	3.206e-05	0.0024215	100
TAX1BP1	UCL	-0.801111	0.170888	-4.68793	3.28563e-05	0.0024215	100
STIP1	UCL	-0.866705	0.18296	-4.73713	3.31372e-05	0.0024215	100
KIF22	UCL	-2.50125	0.52198	-4.79184	3.4533e-05	0.00246195	93.6508
FYB1	UCL	-1.91466	0.41522	-4.6112	3.67467e-05	0.00252124	100
EEF1D	UCL	-1.31856	0.285436	-4.61947	3.70897e-05	0.00252124	100
NDUFA5	NIH	0.613873	0.125987	4.87251	3.93004e-05	0.00209006	66.6667
VASP	UCL	-1.12582	0.242177	-4.64874	4.273e-05	0.00283863	80.9524
PRKG1	UCL	-1.92947	0.42913	-4.49623	4.69493e-05	0.00299481	100
MEGF10	UCL	0.9771	0.200253	4.87934	4.78333e-05	0.00299481	100
PHOSPHO1	UCL	0.633524	0.138424	4.57668	4.81563e-05	0.00299481	100
TRIM58	UCL	-1.69675	0.369178	-4.59602	4.91793e-05	0.00299481	96.8254
CRHBP	NIH	0.570793	0.119368	4.78178	5.0363e-05	0.00259929	90
COX6B1	NIH	0.828887	0.173475	4.77814	5.0866e-05	0.00259929	70
TMPRSS5	NIH	-0.68136	0.142744	-4.77331	5.15414e-05	0.00259929	76.6667
CDC42BPB	UCL	-1.60328	0.361221	-4.4385	6.45216e-05	0.00378995	87.3016
AP1G2	UCL	-1.15721	0.256304	-4.51499	6.48297e-05	0.00378995	100
CD38	UCL	-0.551643	0.119259	-4.6256	6.67078e-05	0.00382177	100
SPACA5_SPACA5B	NIH	0.70538	0.150951	4.6729	6.78075e-05	0.00336164	90
EIF2AK3	UCL	-1.06529	0.236442	-4.50553	6.7989e-05	0.00382177	63.4921
IGSF9	NIH	1.60439	0.344711	4.6543	7.13404e-05	0.00347784	63.3333
ADAMTSL2	NIH	0.620927	0.133856	4.63877	7.44291e-05	0.00356894	93.3333
AP3S2	UCL	-0.642643	0.144732	-4.44022	7.68622e-05	0.00423902	44.4444
TIMP3	NIH	1.61855	0.350695	4.61526	7.93598e-05	0.00374399	100
SDCCAG8	UCL	-1.73813	0.400722	-4.33749	8.05853e-05	0.00436205	92.0635
WWP2	UCL	-0.67839	0.15487	-4.3804	8.39076e-05	0.00444872	100
ELAVL4	NIH	1.08304	0.235959	4.58995	8.50331e-05	0.00394796	60
CORO1A	UCL	-1.05084	0.234309	-4.48486	8.52304e-05	0.00444872	100
FARSA	UCL	-0.663813	0.14851	-4.46982	9.06165e-05	0.00464524	44.4444
RBFOX3	UCL	1.05719	0.230473	4.58707	9.21738e-05	0.00464524	100
MYOM1	UCL	0.561261	0.129225	4.34328	9.40714e-05	0.00466052	49.2063
CRACR2A	UCL	-1.49543	0.345828	-4.32419	9.59025e-05	0.00467205	98.4127
PAXX	NIH	0.480873	0.105814	4.5445	9.62491e-05	0.00439888	90
L1CAM	NIH	-0.433867	0.0957136	-4.53297	9.93227e-05	0.00446952	66.6667
RGMA	UCL	-0.507901	0.110966	-4.5771	0.000101165	0.00477709	100
OPHN1	UCL	-1.64988	0.388234	-4.24971	0.000101327	0.00477709	100
SLC39A5	NIH	0.951233	0.21107	4.50671	0.000106688	0.00472821	73.3333
JUN	NIH	0.919507	0.204949	4.48651	0.000112722	0.00492106	90
SSNA1	NIH	0.753953	0.168316	4.4794	0.000114923	0.00494337	100
S100A13	NIH	0.7208	0.161893	4.45232	0.000123714	0.00524439	100
GCC1	UCL	-1.79378	0.425586	-4.21485	0.000124503	0.00569882	100
CLIP2	UCL	-1.93466	0.459455	-4.21078	0.000124777	0.00569882	98.4127
BIN2	UCL	-1.56637	0.370425	-4.22857	0.000128344	0.00576756	85.7143
TBC1D5	UCL	-1.02937	0.237671	-4.33105	0.000130229	0.00576756	100
CACNB3	NIH	1.02547	0.231645	4.42692	0.000132562	0.00553921	96.6667
CDKN1A	UCL	-1.51322	0.358658	-4.21911	0.000133888	0.0058338	100
MINK1	UCL	-1.53847	0.368644	-4.17331	0.000135716	0.0058338	93.6508
RBP5	NIH	1.05983	0.240025	4.41549	0.000136748	0.00563362	86.6667
EHBP1	UCL	-0.95077	0.228487	-4.16115	0.00014086	0.00596717	100
AAMDC	NIH	0.73758	0.167546	4.40224	0.00014176	0.00569713	96.6667
CTSD	NIH	0.701253	0.159334	4.40114	0.000142185	0.00569713	66.6667
VAV3	UCL	-1.46626	0.353532	-4.14746	0.000146677	0.00612481	100
ERP44	NIH	0.31734	0.072452	4.38	0.000150591	0.00593088	86.6667
LRRN1	NIH	-0.735787	0.168136	-4.37613	0.000152181	0.00593088	66.6667
SF3B4	UCL	-0.846374	0.204059	-4.1477	0.000153554	0.00632166	100
FGF21	NIH	2.03222	0.464877	4.37152	0.000154101	0.00593088	70
COQ7	NIH	0.445967	0.102187	4.36421	0.000157189	0.00597113	10
CAPN3	UCL	1.60788	0.368242	4.36637	0.000157475	0.00639304	100
USO1	UCL	-1.60303	0.390843	-4.10146	0.000165219	0.00661557	93.6508
ASGR1	NIH	0.423133	0.0976368	4.33375	0.000170738	0.00640268	100
DNAJA2	UCL	-1.55149	0.374181	-4.14636	0.000170781	0.00674584	100
MAP2K1	NIH	0.773847	0.179128	4.32008	0.000177188	0.00656045	93.3333
EIF4G1	UCL	-1.51795	0.367383	-4.13178	0.000180157	0.00702134	100
TJAP1	UCL	-1.10835	0.271109	-4.0882	0.000183322	0.00705064	100
NDUFS6	UCL	1.549	0.358975	4.31505	0.000186994	0.00709847	96.8254
BCR	UCL	-1.23272	0.299511	-4.11578	0.000193274	0.00724282	100
IRAG2	UCL	-0.84717	0.206123	-4.11002	0.000203856	0.00754268	92.0635
NAGK	NIH	-0.560673	0.131632	-4.2594	0.000208856	0.00763628	93.3333
TNIP1	UCL	-1.25509	0.311922	-4.02372	0.000211594	0.00773111	100
GIPC3	UCL	-1.52911	0.382422	-3.9985	0.000218933	0.00781067	98.4127
NFE2	UCL	-1.08135	0.267267	-4.04596	0.000219116	0.00781067	98.4127
EDA2R	UCL	0.871517	0.203783	4.27669	0.000221788	0.00781067	100
FIS1	NIH	0.871167	0.2057	4.23514	0.00022303	0.00805385	100
GYS1	UCL	-1.45833	0.359326	-4.0585	0.000226157	0.00786973	100
VPS53	UCL	-0.942772	0.233137	-4.04385	0.000230645	0.00793148	85.7143
CNTN3	UCL	-0.478927	0.113596	-4.21607	0.000234918	0.00798449	100
MTIF3	UCL	-1.10111	0.274122	-4.01687	0.000243273	0.0081734	98.4127
PTPRZ1	NIH	-0.482253	0.115101	-4.18983	0.000252089	0.00898324	86.6667
OGA	UCL	-0.821162	0.206645	-3.97377	0.0002528	0.00839698	93.6508
CA14	NIH	-0.75946	0.181441	-4.18571	0.000254909	0.00898324	83.3333
NUB1	UCL	-0.891242	0.223873	-3.98102	0.00026071	0.00856244	92.0635
ITGB6	NIH	-0.65574	0.157225	-4.17071	0.000265446	0.00924322	70
TNFRSF12A	NIH	0.657113	0.15839	4.1487	0.000281689	0.00969343	93.3333
TWF2	UCL	-1.10587	0.278846	-3.96588	0.000283592	0.00921042	100
UBE2B	NIH	0.53986	0.130599	4.13371	0.000293313	0.00997604	100
DRG2	UCL	-0.611758	0.154472	-3.96031	0.000297604	0.0095593	88.8889
YAP1	NIH	0.464447	0.112903	4.11367	0.000309585	0.0104085	96.6667
FABP4	NIH	0.950533	0.23143	4.10721	0.000315017	0.0104707	63.3333
HDGF	UCL	-1.36148	0.336426	-4.0469	0.000321152	0.0101577	100
GOT1	UCL	1.0484	0.256995	4.07947	0.000323184	0.0101577	100
TOM1L2	UCL	-1.16495	0.301553	-3.86318	0.00032957	0.0102482	52.381
GRHPR	NIH	0.86646	0.211874	4.0895	0.000330406	0.0108589	100
DAB2	UCL	-1.1944	0.301882	-3.95652	0.000339043	0.0104318	92.0635
CD8A	NIH	1.04247	0.255849	4.07456	0.000343954	0.0111785	70
KAZN	UCL	-1.39873	0.361168	-3.87278	0.000346295	0.010544	95.2381
GM2A	NIH	0.50902	0.125439	4.0579	0.000359712	0.0115622	96.6667
PDLIM7	UCL	-1.7151	0.435914	-3.93449	0.000363554	0.0109553	100
CES1	NIH	1.61379	0.398152	4.05319	0.000364298	0.0115823	76.6667
PLSCR3	UCL	-0.632317	0.160936	-3.929	0.000378026	0.0112752	100
DNER	NIH	-0.421413	0.104413	-4.03601	0.0003815	0.0119862	33.3333
DSG4	NIH	0.809133	0.200657	4.03242	0.000385198	0.0119862	73.3333
TNNI3	UCL	1.35085	0.338205	3.99418	0.00038767	0.0114461	36.5079
USP28	NIH	0.816933	0.202972	4.02487	0.000393091	0.0121031	96.6667
SDK2	UCL	0.366177	0.0943301	3.88187	0.000394701	0.0114584	100
EVI5	UCL	-1.15021	0.300922	-3.8223	0.00039593	0.0114584	84.127
ARHGEF12	UCL	-1.10552	0.290344	-3.80762	0.000402102	0.011523	100
RGCC	UCL	-1.20165	0.314997	-3.81479	0.000407793	0.0115726	95.2381
EFCAB14	NIH	0.30942	0.077261	4.00487	0.000414756	0.0126225	100
Glucose	NIH	0.239804	0.0596061	4.02315	0.000416264	0.0126124	100
ATG16L1	UCL	-1.01054	0.264323	-3.82314	0.000417982	0.0117477	100
HIP1R	NIH	0.598107	0.149473	4.00144	0.000418592	0.0126225	96.6667
APPL2	UCL	-1.50782	0.398514	-3.78359	0.00043044	0.0119826	100
NAP1L4	UCL	-0.777764	0.203178	-3.828	0.000448151	0.012358	100
COL18A1	NIH	0.3392	0.0853163	3.97579	0.000448369	0.0133824	90
ADAMTSL5	NIH	-0.64914	0.163509	-3.97005	0.000455315	0.0134525	66.6667
NGRN	UCL	0.434996	0.111566	3.89902	0.000456182	0.012424	100
MYBPC2	NIH	2.17375	0.548058	3.96627	0.000459948	0.0134535	76.6667
BACH1	UCL	-0.623919	0.166257	-3.75274	0.000460765	0.012424	85.7143
NEDD4L	UCL	-0.568113	0.14817	-3.83421	0.000463298	0.012424	100
PCBP2	NIH	0.737733	0.18641	3.95759	0.000470756	0.0136333	80
CD14	NIH	0.668373	0.169364	3.94636	0.000485112	0.0139113	76.6667
EPHA1	NIH	0.53882	0.136835	3.93773	0.000496447	0.0140981	90
FKBP5	UCL	-1.5383	0.406738	-3.78205	0.000515276	0.0136552	100
DGCR6	NIH	0.760133	0.193785	3.92256	0.000516983	0.0145401	90
AXIN1	UCL	-1.25213	0.333382	-3.75585	0.00052171	0.0136552	100
FRMD4B	UCL	-0.841866	0.226743	-3.71286	0.000523223	0.0136552	26.9841
CLEC4G	NIH	0.539447	0.138344	3.89931	0.000550089	0.0153239	96.6667
RBPMS2	UCL	-1.64795	0.441337	-3.734	0.000558206	0.0143234	100
HARS1	UCL	-0.914402	0.243846	-3.74991	0.000558627	0.0143234	96.8254
TNPO1	UCL	0.51049	0.1361	3.75083	0.000566077	0.0143882	4.7619
LEP	NIH	1.80117	0.464284	3.87947	0.000579987	0.0159819	16.6667
PFKFB2	UCL	-1.10211	0.291614	-3.77933	0.000582371	0.0144545	100
CRELD1	NIH	0.614987	0.158646	3.87647	0.000584637	0.0159819	96.6667
TRIM5	UCL	-0.954445	0.255887	-3.72995	0.000585717	0.0144545	53.9683
AZI2	UCL	-0.757971	0.202937	-3.735	0.000590367	0.0144545	47.619
CMIP	UCL	-1.06699	0.288668	-3.69624	0.000593235	0.0144545	61.9048
DYNLT1	UCL	-0.744484	0.196788	-3.78317	0.000593411	0.0144545	100
SEC31A	UCL	-1.0879	0.294426	-3.695	0.000616958	0.0149039	100
NARS1	NIH	0.441353	0.114791	3.84485	0.000635994	0.0171316	10
MAVS	UCL	-1.248	0.338284	-3.68921	0.000636945	0.0150345	100
AP3B1	UCL	-0.978234	0.261827	-3.73618	0.000642282	0.0150345	100
FXN	UCL	-1.08627	0.288675	-3.76296	0.00064317	0.0150345	100
GIT1	UCL	-1.25952	0.34501	-3.65067	0.000643735	0.0150345	100
TBCA	NIH	0.944527	0.24597	3.84001	0.000644234	0.0171316	100
SERPINA5	NIH	0.431887	0.112471	3.83999	0.000644263	0.0171316	36.6667
SKAP2	UCL	-1.54404	0.420074	-3.67564	0.000648576	0.0150345	100
GHR	NIH	0.531587	0.138632	3.83453	0.000653695	0.0172249	70
HPSE	UCL	-1.42533	0.385766	-3.6948	0.00065499	0.0150345	100
NFU1	UCL	-1.36814	0.368858	-3.70912	0.000658368	0.0150345	95.2381
HS6ST2	NIH	0.53458	0.139534	3.83118	0.000659552	0.0172249	100
DDHD2	UCL	-0.761817	0.209027	-3.64458	0.000666255	0.0150966	100
LYN	UCL	-1.42615	0.386076	-3.69398	0.000678678	0.0152598	100
PCBD1	NIH	0.714927	0.187165	3.81977	0.000679858	0.0175981	90
MESD	UCL	-1.44433	0.393533	-3.67017	0.000686164	0.0153104	100
THOP1	NIH	0.564527	0.148141	3.81075	0.00069634	0.0177376	100
KLRB1	NIH	0.502493	0.131881	3.81019	0.000697374	0.0177376	73.3333
B4GALT1	NIH	0.405007	0.10651	3.80253	0.000711701	0.0179459	100
DGKA	UCL	-0.634252	0.174358	-3.63765	0.000712429	0.015776	90.4762
OTUD7B	NIH	0.423607	0.111629	3.79476	0.000726522	0.018163	90
PDLIM5	UCL	-1.37398	0.378729	-3.62787	0.000731589	0.0160785	100
CTSZ	NIH	0.691693	0.182475	3.79062	0.000734551	0.0182081	60
GDNF	UCL	-0.753018	0.203648	-3.69764	0.000739308	0.0161269	98.4127
FKBPL	UCL	-0.654592	0.180071	-3.63518	0.000745819	0.0161484	93.6508
MDH1	NIH	0.46414	0.122654	3.78413	0.000747299	0.0182612	96.6667
SEMA3F	NIH	0.457667	0.120974	3.78318	0.000749178	0.0182612	96.6667
NIT2	NIH	0.7256	0.19215	3.77622	0.000763147	0.0183147	100
PLIN1	NIH	0.832973	0.220606	3.77585	0.000763894	0.0183147	83.3333
CC2D1A	UCL	-0.813506	0.223504	-3.63978	0.000768627	0.0165198	100
GOT1	NIH	0.849073	0.225253	3.76943	0.000777004	0.0184775	86.6667
SPAG1	NIH	0.5819	0.154825	3.75844	0.000799941	0.0188696	6.66667
PLA2G15	NIH	0.41304	0.110079	3.75222	0.000813223	0.0190294	80
MYL4	NIH	1.30796	0.349046	3.74725	0.000823997	0.0191285	93.3333
RAB39B	UCL	-0.603772	0.162468	-3.71625	0.000831096	0.0177151	73.0159
CALCOCO2	UCL	-0.895775	0.250678	-3.57341	0.000841473	0.0177151	100
RAB33A	UCL	-0.880093	0.244018	-3.60668	0.000842422	0.0177151	47.619
MSTN	UCL	-0.916915	0.247951	-3.69797	0.000858448	0.0179215	100
ANXA11	UCL	-1.33562	0.373685	-3.57419	0.000864498	0.0179215	95.2381
RARRES2	NIH	0.570753	0.153213	3.72522	0.000873398	0.0199698	90
CALB2	NIH	1.09046	0.29274	3.72501	0.000873894	0.0199698	66.6667
EIF4E	UCL	-1.44927	0.403979	-3.58748	0.000892735	0.0183765	92.0635
TBCC	NIH	0.550827	0.148278	3.71481	0.000897744	0.0203558	93.3333
BAG6	UCL	-0.395769	0.111466	-3.55057	0.000910138	0.0186037	100
GPI	NIH	0.43886	0.118353	3.70806	0.000913885	0.0205624	86.6667
PALM2	NIH	0.707393	0.190925	3.70509	0.000921091	0.0205663	96.6667
MDM1	UCL	-0.399568	0.113287	-3.52706	0.000939312	0.0190667	23.8095
AHSG	NIH	0.24902	0.0674045	3.69441	0.000947403	0.0209936	83.3333
FAM13A	UCL	-0.761373	0.215337	-3.53573	0.000968083	0.0195152	100
HSPA1A	NIH	0.497193	0.135181	3.67798	0.000989329	0.0217578	93.3333
ADAMTS8	UCL	-0.514949	0.139837	-3.6825	0.000993092	0.0196968	100
DAAM1	UCL	-0.88341	0.250538	-3.52606	0.000999495	0.0196968	92.0635
DMD	UCL	0.666602	0.181473	3.67328	0.00100401	0.0196968	100
TRIM25	UCL	-1.33402	0.376127	-3.54672	0.00101059	0.0196968	100
SPRY2	UCL	-1.01885	0.285984	-3.56262	0.00101078	0.0196968	100
ABHD14B	NIH	0.69776	0.190194	3.66867	0.00101388	0.0220469	13.3333
ARHGEF1	UCL	-1.22123	0.34611	-3.52845	0.00102181	0.0197797	100
ERN1	NIH	0.625447	0.170645	3.6652	0.0010232	0.0220469	76.6667
ACSL1	NIH	0.8848	0.241452	3.66449	0.00102509	0.0220469	60
INPPL1	UCL	-1.14304	0.326309	-3.50292	0.00105056	0.0201995	98.4127
ROBO1	UCL	0.42906	0.116638	3.67857	0.00105731	0.0201995	100
MYH7B	NIH	0.707133	0.193837	3.64809	0.0010703	0.0228512	6.66667
PLEKHO1	UCL	-0.911903	0.259897	-3.50871	0.00108272	0.0204801	100
EFHD1	NIH	0.42102	0.115582	3.6426	0.00108583	0.0230149	100
ABRAXAS2	UCL	-0.684768	0.19583	-3.49675	0.00108601	0.0204801	33.3333
RIDA	NIH	0.835913	0.229811	3.63739	0.00110082	0.0231646	90
USP28	UCL	0.602765	0.166238	3.62591	0.00110255	0.0206048	100
CEP20	UCL	-0.804853	0.231105	-3.48263	0.00110756	0.0206048	93.6508
LDLR	NIH	0.952013	0.261982	3.63389	0.00111098	0.0232115	93.3333
MEPE	UCL	-0.304073	0.084103	-3.61548	0.00111825	0.0206048	100
YARS1	UCL	-2.34546	0.670139	-3.49996	0.00112082	0.0206048	100
AMOT	NIH	0.855447	0.235925	3.62593	0.00113444	0.0234172	66.6667
MPI	NIH	0.504773	0.139331	3.62285	0.00114366	0.0234172	33.3333
EIF4G3	UCL	-0.773242	0.221598	-3.48939	0.00114424	0.0209038	57.1429
TP53I3	NIH	0.57104	0.157639	3.62245	0.00114484	0.0234172	90
PPP1R12A	UCL	-1.16704	0.331835	-3.51695	0.00115198	0.0209146	100
PLIN3	NIH	0.450727	0.124769	3.61248	0.0011752	0.0238712	100
MINDY1	UCL	-1.57941	0.448487	-3.52164	0.00118015	0.0212937	80.9524
SELPLG	NIH	0.420213	0.116644	3.60251	0.0012063	0.0243253	33.3333
VPS37A	UCL	-1.03536	0.293451	-3.52824	0.00121063	0.0217096	95.2381
LPL	NIH	-0.746893	0.207469	-3.60003	0.00121418	0.0243253	86.6667
THOP1	UCL	0.442238	0.12407	3.56443	0.00123557	0.0219402	100
CETN3	UCL	-0.773582	0.223714	-3.45791	0.00124151	0.0219402	100
HHEX	UCL	-0.859063	0.248181	-3.46143	0.00124601	0.0219402	100
PREB	NIH	0.64122	0.178642	3.58941	0.00124841	0.0247276	66.6667
IMPA1	NIH	0.343327	0.0957357	3.58619	0.00125898	0.0247276	16.6667
C1RL	NIH	0.28064	0.07826	3.586	0.00125963	0.0247276	93.3333
LARP1	NIH	0.769073	0.214673	3.58253	0.00127112	0.0247867	100
BAG3	UCL	0.498114	0.139264	3.57677	0.0012769	0.0223496	100
NUDT5	NIH	0.524687	0.146724	3.576	0.00129301	0.0250466	100
CAMSAP1	UCL	-1.59934	0.46585	-3.43317	0.00132908	0.0230646	96.8254
ABL1	UCL	-0.573353	0.164453	-3.48643	0.00133354	0.0230646	100
CD4	NIH	0.422427	0.119168	3.5448	0.00140281	0.026995	93.3333
SMTN	UCL	-1.25638	0.3595	-3.4948	0.00140371	0.0241356	100
GAPDH	NIH	0.271687	0.0767681	3.53906	0.001424	0.027053	100
DCUN1D1	NIH	0.672233	0.189992	3.53823	0.00142708	0.027053	10
ENPP6	NIH	-0.517027	0.14623	-3.53572	0.00143646	0.027053	96.6667
CTRL	NIH	-1.18972	0.336648	-3.53402	0.00144283	0.027053	66.6667
TP73	UCL	-0.469785	0.14038	-3.34653	0.00146665	0.0250703	12.6984
AST	NIH	0.593953	0.168006	3.53531	0.00149155	0.0279214	100
MECR	UCL	-1.1056	0.331425	-3.33591	0.0015141	0.0257309	100
METAP1D	UCL	-1.04055	0.306818	-3.39142	0.0015252	0.0257698	100
UFD1	NIH	0.731087	0.208313	3.50956	0.00153774	0.0284851	100
RABEP1	UCL	-0.782618	0.232616	-3.36442	0.00154479	0.0259508	100
CLMP	NIH	0.319167	0.0909973	3.50743	0.0015463	0.0284851	96.6667
SFRP4	NIH	0.6198	0.176737	3.5069	0.00154842	0.0284851	73.3333
OSMR	UCL	0.287836	0.0814376	3.53444	0.00158127	0.0259904	100
NUDT5	UCL	-0.579972	0.170534	-3.40092	0.00158451	0.0259904	100
GPC1	UCL	-0.401223	0.114527	-3.50331	0.0015849	0.0259904	100
SULT1A1	UCL	-1.65184	0.491072	-3.36374	0.00158494	0.0259904	100
GSTA1	NIH	1.28499	0.367409	3.49743	0.00158705	0.0289725	66.6667
WASF1	UCL	-0.731273	0.217027	-3.3695	0.00159161	0.0259904	73.0159
ADA2	NIH	0.56858	0.162678	3.49512	0.0015966	0.0289725	86.6667
GATD3	NIH	0.712193	0.203881	3.49319	0.00160463	0.0289725	23.3333
CTSF	NIH	0.539107	0.154463	3.4902	0.00161715	0.0290193	63.3333
IST1	UCL	-1.43076	0.423026	-3.3822	0.00162998	0.0264691	100
CSF2	NIH	0.477553	0.137252	3.4794	0.00166315	0.0296628	86.6667
GMPR	UCL	-0.812919	0.239256	-3.39769	0.0016782	0.0269174	100
EIF4B	UCL	-1.15075	0.343273	-3.35227	0.00167939	0.0269174	100
TBC1D23	UCL	-0.592488	0.17515	-3.38275	0.00168522	0.0269174	76.1905
GGT5	NIH	0.3592	0.103429	3.47292	0.00169137	0.0299833	90
UBAC1	NIH	0.796167	0.230322	3.45675	0.00176378	0.0310787	90
FTCD	NIH	1.30049	0.376948	3.45004	0.00179473	0.0314346	63.3333
F9	UCL	-0.229603	0.0664606	-3.45472	0.00180345	0.0286493	100
LAT	UCL	-1.37564	0.412368	-3.33595	0.0018154	0.0286834	100
TARBP2	UCL	-1.06584	0.32092	-3.32121	0.00184448	0.02888	100
IPCEF1	UCL	-1.12133	0.339202	-3.3058	0.00184761	0.02888	100
SLITRK2	NIH	0.66266	0.193036	3.43284	0.00187644	0.0326702	73.3333
SNX9	UCL	-0.814031	0.242557	-3.35604	0.00187994	0.0291389	100
APRT	UCL	-0.924912	0.279685	-3.30697	0.00188411	0.0291389	100
UPB1	NIH	1.26253	0.368055	3.43029	0.00188885	0.0326916	83.3333
IL6R	NIH	0.463967	0.135532	3.42329	0.00192333	0.0330925	56.6667
AMFR	NIH	0.548693	0.160478	3.41913	0.00194413	0.0332549	96.6667
PSTPIP2	UCL	-1.51739	0.459771	-3.30032	0.00195027	0.0298299	100
PAGR1	UCL	-0.385115	0.118513	-3.24957	0.00195732	0.0298299	96.8254
ACOT13	UCL	-1.39032	0.419893	-3.31112	0.0019594	0.0298299	100
SRC	UCL	-1.50057	0.455435	-3.29481	0.00197647	0.0298593	100
DARS1	UCL	-1.12915	0.342461	-3.29716	0.00198177	0.0298593	100
APLP1	NIH	-0.5151	0.151298	-3.40454	0.00201873	0.0343301	80
PDGFC	NIH	0.376213	0.110586	3.40199	0.00203208	0.0343475	100
ELAC1	UCL	-1.10607	0.33723	-3.27988	0.0020396	0.030428	100
NFX1	UCL	-0.847649	0.260032	-3.25979	0.00204044	0.030428	92.0635
CDC37	NIH	0.546247	0.160667	3.39987	0.00204323	0.0343475	46.6667
RILP	UCL	-0.847326	0.256072	-3.30894	0.00205074	0.030428	100
TBL1X	UCL	-1.14562	0.350379	-3.26966	0.00207863	0.0306861	100
MEGF10	NIH	0.611647	0.180522	3.38822	0.00210552	0.0351922	66.6667
NAA80	UCL	-1.40476	0.431243	-3.25747	0.00211521	0.0310691	93.6508
CD59	UCL	-0.257581	0.0762518	-3.37803	0.0021345	0.0311957	100
USP25	UCL	-0.91371	0.277056	-3.29793	0.00215973	0.0313055	100
HGS	UCL	-1.88295	0.546339	-3.44648	0.00216343	0.0313055	100
FGF2	UCL	-0.543029	0.163413	-3.32304	0.00218891	0.0315182	69.8413
SGSH	NIH	0.623733	0.184995	3.37163	0.00219739	0.0365192	70
HMGCL	UCL	-0.631537	0.197019	-3.20546	0.0022285	0.0319308	93.6508
TNFRSF1A	NIH	0.354307	0.105339	3.3635	0.0022438	0.0367351	100
PECR	UCL	-0.246857	0.073001	-3.38156	0.00224669	0.0320345	7.93651
ASGR2	NIH	0.556827	0.165709	3.36026	0.00226256	0.0367351	93.3333
NDUFS6	NIH	1.2646	0.376387	3.35984	0.00226502	0.0367351	83.3333
BPIFB2	NIH	1.2662	0.376872	3.35976	0.00226547	0.0367351	20
PHLDB1	NIH	0.453153	0.13493	3.35844	0.00227318	0.0367351	100
RTN4IP1	UCL	-1.06615	0.33201	-3.21119	0.00228421	0.0322756	100
RRAS	UCL	-1.17668	0.364303	-3.22994	0.00228568	0.0322756	55.5556
MRPL24	NIH	0.548333	0.163423	3.35531	0.00229154	0.0368283	46.6667
PIBF1	UCL	-1.32579	0.401667	-3.30072	0.00229877	0.0323044	100
ALPP	NIH	-1.65579	0.494225	-3.35028	0.00232132	0.0369822	13.3333
HHEX	NIH	0.709507	0.211829	3.34943	0.0023264	0.0369822	80
TDRKH	UCL	-1.14536	0.349597	-3.27624	0.00233329	0.0326326	96.8254
SSNA1	UCL	-0.596653	0.181269	-3.29154	0.00234518	0.0326427	96.8254
BID	UCL	-0.632433	0.194688	-3.24845	0.00236139	0.0327125	87.3016
ENO1	UCL	-0.993476	0.307656	-3.22917	0.00238383	0.0327671	100
DFFA	UCL	-0.755124	0.233563	-3.23306	0.00238775	0.0327671	100
SAMD9L	UCL	-0.79112	0.243709	-3.24617	0.00240712	0.0328786	100
C1R	NIH	0.284227	0.0852271	3.33493	0.00241457	0.0381764	100
SH2B3	UCL	-1.33418	0.415628	-3.21002	0.00242468	0.0329644	100
MTHFSD	NIH	0.496813	0.149165	3.33063	0.00244138	0.0383927	100
TRIM24	UCL	-0.738558	0.216808	-3.40652	0.00249117	0.033585	55.5556
SETMAR	UCL	0.419721	0.126046	3.3299	0.00249331	0.033585	100
CD99L2	NIH	0.284587	0.0856815	3.32145	0.00249945	0.0390957	100
MYL1	UCL	0.667375	0.199763	3.34083	0.00251003	0.0336126	84.127
GMFG	UCL	-0.891842	0.276773	-3.22229	0.00251836	0.0336126	100
CTBS	NIH	0.383813	0.115707	3.31711	0.00252737	0.0393221	83.3333
NUP50	NIH	0.413107	0.124686	3.31317	0.00255297	0.0393808	76.6667
NAGPA	NIH	0.259607	0.0784221	3.31038	0.00257132	0.0393808	73.3333
PCSK9	NIH	0.498853	0.150695	3.31034	0.00257153	0.0393808	56.6667
YTHDF3	UCL	-0.717012	0.226025	-3.17228	0.00259658	0.0344236	15.873
REEP4	UCL	-0.715748	0.22706	-3.15224	0.00260267	0.0344236	44.4444
CMC1	UCL	-0.958223	0.30034	-3.19046	0.00264704	0.0348528	98.4127
PTPN1	UCL	-0.97438	0.303929	-3.20595	0.002681	0.0349518	100
ESYT2	UCL	-1.07509	0.338381	-3.17717	0.00270327	0.0349518	100
RHOC	UCL	-1.4293	0.44899	-3.18336	0.00270484	0.0349518	100
TXLNA	UCL	-1.13378	0.355185	-3.19208	0.00271325	0.0349518	100
GGCT	UCL	-0.610432	0.191992	-3.17947	0.00271436	0.0349518	100
BRAP	UCL	-1.28517	0.404925	-3.17385	0.0027419	0.0350383	100
DNM1	UCL	-1.50964	0.474035	-3.18465	0.00274906	0.0350383	100
DBNL	UCL	-1.16611	0.36737	-3.17421	0.00275969	0.0350383	100
GIGYF2	UCL	-0.807223	0.249934	-3.22975	0.00276902	0.0350383	100
TGFBR2	NIH	0.382193	0.116673	3.27577	0.00280893	0.0427923	86.6667
DOK2	UCL	-1.19639	0.378877	-3.15772	0.00281791	0.0353734	100
DLG4	UCL	-0.668915	0.211308	-3.16559	0.00281971	0.0353734	93.6508
MAX	NIH	0.859107	0.262535	3.27235	0.00283355	0.0429437	83.3333
GBP4	UCL	-0.304559	0.0969488	-3.14144	0.0028414	0.0354932	50.7937
CASP3	UCL	-1.1709	0.37063	-3.15921	0.00285968	0.0355695	100
HGS	NIH	0.554007	0.169553	3.26746	0.00286907	0.0432578	80
TACC3	UCL	-1.32432	0.41913	-3.15968	0.0028797	0.0356668	96.8254
IGFBP4	NIH	0.58608	0.179693	3.26157	0.00291246	0.0436869	96.6667
PKD2	UCL	-0.478984	0.148399	-3.22767	0.00291527	0.035955	100
ITPRIP	UCL	-0.483924	0.155643	-3.1092	0.00294763	0.0362013	30.1587
CASP8	UCL	-0.680019	0.215222	-3.15961	0.00296008	0.0362021	100
DNAJC6	NIH	0.8219	0.252504	3.255	0.00296158	0.044197	100
SH2D1A	NIH	0.819	0.252006	3.24992	0.00300005	0.0445439	96.6667
ATP1B4	UCL	-0.423704	0.136652	-3.10062	0.00302134	0.0367975	3.1746
CHMP6	NIH	0.419567	0.129316	3.24451	0.00304163	0.0448759	100
GLRX	NIH	0.709293	0.218713	3.24303	0.0030531	0.0448759	100
AARSD1	UCL	-0.727373	0.227941	-3.19106	0.00312211	0.037867	100
NARS1	UCL	-0.504347	0.160852	-3.13548	0.0031718	0.0383106	6.34921
CERT	UCL	-1.2632	0.404303	-3.12438	0.0032114	0.0386017	77.7778
COL3A1	NIH	0.351647	0.109184	3.22067	0.00323141	0.0472594	76.6667
CIAPIN1	UCL	-0.779723	0.24941	-3.12627	0.00323307	0.0386017	100
FGD3	UCL	-0.83643	0.26926	-3.1064	0.00323552	0.0386017	76.1905
CEP170	UCL	-0.846113	0.269796	-3.13612	0.00325449	0.0386702	100
MAMDC4	NIH	1.09048	0.338919	3.21753	0.00325729	0.0474008	90
Insulin	NIH	1.00572	0.311921	3.22429	0.0032927	0.0450105	100
CPA4	NIH	0.585673	0.18236	3.21164	0.00330627	0.0476422	76.6667
SERPINF2	NIH	0.123473	0.0384521	3.21109	0.00331082	0.0476422	6.66667
STXBP1	UCL	-1.03546	0.33118	-3.12659	0.00331296	0.0392013	74.6032
ADAM22	NIH	0.507827	0.158228	3.20946	0.00332457	0.0476422	83.3333
SARG	UCL	-1.13469	0.366257	-3.09807	0.00332601	0.0392013	100
COL6A3	NIH	0.518893	0.161839	3.20624	0.00335179	0.0476422	80
SIGLEC8	NIH	0.83942	0.261842	3.20582	0.00335532	0.0476422	90
SIL1	NIH	0.4699	0.146687	3.20341	0.00337587	0.0476823	10
PRG3	NIH	0.678613	0.211956	3.20167	0.00339074	0.0476823	73.3333
PPP2R5A	UCL	-0.930546	0.299408	-3.10796	0.00347307	0.0406517	71.4286
EREG	UCL	-0.635175	0.204049	-3.11285	0.00347688	0.0406517	100
ARG1	NIH	0.577447	0.18097	3.19084	0.00348496	0.0487727	90
FST	NIH	0.439987	0.138149	3.18487	0.0035379	0.0492778	100
BECN1	UCL	-0.561873	0.182791	-3.07385	0.00354469	0.0412212	100
LAT2	UCL	-1.30125	0.418638	-3.10829	0.0035538	0.0412212	100
RILPL2	UCL	-1.20636	0.392488	-3.07361	0.00360046	0.0415974	100
IVD	NIH	2.9914	0.94174	3.17646	0.00361385	0.0500638	93.3333
CDH3	NIH	0.524193	0.165108	3.17485	0.00362856	0.0500638	96.6667
ZFYVE19	UCL	-1.0493	0.340258	-3.08384	0.00365525	0.0420229	100
UFD1	UCL	-1.64875	0.534071	-3.08713	0.00366904	0.0420229	100
BAG3	NIH	0.418713	0.132093	3.16983	0.00367486	0.0504647	40
NIT1	UCL	-0.729288	0.238202	-3.06163	0.00368042	0.0420229	100
ABL1	NIH	0.50466	0.159514	3.16374	0.00373166	0.0505677	100
SUSD4	NIH	0.516807	0.163378	3.16326	0.00373621	0.0505677	76.6667
RNASE4	NIH	0.478873	0.151425	3.16244	0.00374398	0.0505677	90
GSTA3	NIH	1.2378	0.391506	3.16164	0.00375152	0.0505677	63.3333
HPCAL1	UCL	-1.08749	0.354575	-3.06701	0.00379073	0.043114	100
KCTD5	NIH	0.47848	0.151591	3.15638	0.00380154	0.0510069	100
CEACAM5	NIH	-0.931413	0.29543	-3.15274	0.00383655	0.0512416	63.3333
PNMA1	UCL	-0.762629	0.2469	-3.08881	0.00386499	0.0437882	63.4921
PAG1	UCL	-0.523417	0.168934	-3.09835	0.00389131	0.0439162	100
PTS	NIH	0.900573	0.286181	3.14686	0.00389373	0.051769	100
MAP2	UCL	-0.432459	0.139513	-3.09976	0.00393158	0.0442	80.9524
TIMP1	NIH	0.265513	0.0845707	3.13954	0.00396611	0.0524927	100
DECR1	UCL	-1.20267	0.390793	-3.0775	0.00404385	0.0452881	100
ATXN3	UCL	-0.673575	0.221817	-3.03663	0.00406811	0.0453059	100
PTPN6	UCL	-1.4067	0.463981	-3.03179	0.00407645	0.0453059	100
HCLS1	UCL	-1.00634	0.329365	-3.0554	0.00410194	0.0454166	100
FAM172A	UCL	-0.600734	0.198	-3.034	0.0041238	0.0454862	100
BMPER	NIH	0.322027	0.103093	3.12364	0.00412772	0.0541883	66.6667
AK2	NIH	0.829687	0.265831	3.12111	0.00415408	0.0541883	23.3333
MATN2	NIH	0.290953	0.0932451	3.12031	0.00416242	0.0541883	96.6667
TIMM8A	NIH	0.34212	0.109663	3.11973	0.00416841	0.0541883	93.3333
ADH1B	NIH	0.908547	0.29139	3.11797	0.00418686	0.0541883	90
AHCY	UCL	-0.596465	0.197666	-3.01754	0.0042246	0.0463736	73.0159
PDZK1	NIH	0.796707	0.255835	3.11414	0.00422733	0.0544711	100
MIF	UCL	-0.945314	0.310604	-3.04347	0.00425192	0.0463736	100
GALNT2	NIH	0.405133	0.130267	3.11002	0.00427124	0.0547955	93.3333
SPART	UCL	-0.765342	0.254414	-3.00825	0.00427659	0.0463736	100
RANBP1	UCL	-0.597753	0.197175	-3.03158	0.00428417	0.0463736	100
PGF	NIH	0.273913	0.0881287	3.10811	0.00429171	0.0548177	100
SUSD4	UCL	0.388694	0.127761	3.04236	0.00429616	0.0463736	100
ARF6	UCL	-1.15379	0.381403	-3.02512	0.00431554	0.0463736	100
CDNF	UCL	-0.332942	0.108294	-3.07444	0.00431918	0.0463736	100
LATS1	UCL	-1.02042	0.337604	-3.02254	0.00433116	0.0463736	82.5397
ANXA4	UCL	-0.523305	0.174389	-3.0008	0.00436742	0.046399	100
TMED8	UCL	-1.21091	0.402171	-3.01094	0.00437528	0.046399	98.4127
RBPMS	UCL	-0.623179	0.202323	-3.08012	0.00440764	0.046399	15.873
STK11	UCL	-0.759062	0.247835	-3.06277	0.00441832	0.046399	100
CASP7	UCL	-0.896478	0.298177	-3.00653	0.00443674	0.046399	100
GOPC	UCL	-1.26731	0.420634	-3.01285	0.00444659	0.046399	93.6508
CLTA	NIH	1.34165	0.433908	3.09202	0.00446807	0.0562032	46.6667
PROC	NIH	0.468207	0.151426	3.09198	0.0044685	0.0562032	90
HSD11B1	NIH	-0.46392	0.150044	-3.09189	0.00446948	0.0562032	53.3333
CD63	UCL	-0.596158	0.195327	-3.0521	0.00449921	0.046399	100
UROD	UCL	-0.699411	0.232816	-3.00413	0.00450307	0.046399	100
PRSS8	UCL	-0.474735	0.152995	-3.10295	0.00451026	0.046399	100
VTI1A	UCL	-0.496536	0.165805	-2.99469	0.00451975	0.046399	100
NCK2	UCL	-0.939486	0.313186	-2.99977	0.00452914	0.046399	100
CLEC4A	NIH	-0.4697	0.152207	-3.08594	0.00453656	0.0562032	80
STAT5B	UCL	-1.7154	0.573079	-2.9933	0.00453657	0.046399	100
ERBB4	NIH	-0.310933	0.100762	-3.08582	0.0045379	0.0562032	86.6667
ARHGAP45	UCL	-0.786236	0.264172	-2.97623	0.00453989	0.046399	96.8254
AMBP	NIH	0.243127	0.078802	3.08529	0.00454392	0.0562032	100
RWDD1	UCL	-0.706216	0.23559	-2.99765	0.00457677	0.0466129	100
IL31RA	NIH	0.510887	0.165919	3.07913	0.00461438	0.0562032	50
PRKAB1	UCL	-0.439217	0.146021	-3.00789	0.00463057	0.0469971	23.8095
QDPR	NIH	0.483213	0.157003	3.07772	0.00463058	0.0562032	100
BTN3A2	NIH	0.334107	0.108568	3.07741	0.00463426	0.0562032	100
SIGLEC9	NIH	0.42788	0.139047	3.07723	0.00463633	0.0562032	73.3333
MAG	NIH	-0.397027	0.129033	-3.07693	0.0046398	0.0562032	93.3333
UXS1	NIH	0.493573	0.160447	3.07623	0.00464785	0.0562032	100
CFD	NIH	0.26266	0.0854021	3.07557	0.00465555	0.0562032	96.6667
REEP4	NIH	0.480267	0.156215	3.0744	0.00466919	0.0562032	40
RICTOR	UCL	-0.367685	0.122035	-3.01294	0.00468266	0.0473263	4.7619
RPE	NIH	0.5126	0.166886	3.07155	0.00470243	0.0563714	86.6667
OTUD7B	UCL	-0.639637	0.213014	-3.00279	0.00470989	0.0473263	100
PLA2G4A	UCL	-0.936371	0.314	-2.98207	0.00471158	0.0473263	100
VSTM2L	NIH	1.02255	0.333181	3.06906	0.00473178	0.0564917	70
NUDC	UCL	-0.686785	0.229941	-2.98678	0.00473491	0.0473704	100
IKBKG	UCL	-0.920227	0.309343	-2.97478	0.00474838	0.0473704	100
DDT	NIH	0.652053	0.212608	3.06693	0.004757	0.0565133	93.3333
ERBIN	UCL	-1.21276	0.405495	-2.99081	0.00477484	0.0474723	100
DUT	UCL	-1.19808	0.401137	-2.9867	0.00479629	0.0475239	100
INHBC	NIH	0.598273	0.19537	3.06226	0.00481267	0.0565133	63.3333
CCL14	NIH	0.487453	0.159196	3.06197	0.00481615	0.0565133	96.6667
INPP5D	UCL	-0.559733	0.188061	-2.97633	0.00482325	0.0476296	100
KHK	NIH	0.98774	0.322645	3.06138	0.00482327	0.0565133	100
OXCT1	NIH	0.61682	0.201522	3.0608	0.0048302	0.0565133	100
FKBP4	NIH	0.369773	0.120886	3.05887	0.00485359	0.0565284	100
RAB11FIP3	UCL	-1.25675	0.424674	-2.95933	0.00486527	0.0478827	100
SIGLEC7	NIH	0.318053	0.104024	3.0575	0.00487014	0.0565284	86.6667
SPON2	NIH	0.37254	0.121996	3.05371	0.00491634	0.056837	100
MOCS2	NIH	0.47594	0.155937	3.05214	0.00493559	0.056837	100
CDC37	UCL	-0.688931	0.231466	-2.97639	0.00494172	0.048472	100
ITIH4	NIH	0.35312	0.115897	3.04685	0.00500101	0.0573645	53.3333
VTA1	UCL	-0.902973	0.304186	-2.96849	0.00501703	0.0490461	100
GORASP2	UCL	-0.440744	0.147195	-2.99428	0.00506577	0.0493575	58.7302
CLSTN2	NIH	0.503733	0.165654	3.04087	0.00507594	0.0579966	93.3333
DCTD	UCL	-1.05546	0.358596	-2.94331	0.00512224	0.0497419	100
ITGB1BP2	NIH	0.868813	0.286234	3.03532	0.00514638	0.0583035	60
RNASE10	NIH	0.7629	0.251512	3.03326	0.00517284	0.0583035	90
ENPP5	NIH	-0.505733	0.166733	-3.03319	0.00517375	0.0583035	80
PRCP	NIH	0.370253	0.122129	3.03166	0.00519336	0.0583035	66.6667
IL12A_IL12B	NIH	0.831793	0.274432	3.03096	0.00520247	0.0583035	56.6667
ITGB1BP2	UCL	-1.12987	0.382973	-2.95027	0.00523819	0.0506851	98.4127
GLRX5	UCL	-0.768618	0.260527	-2.95025	0.00525405	0.0506851	85.7143
ZFYVE19	NIH	0.73136	0.24199	3.02228	0.00531579	0.0593461	100
CACYBP	UCL	-1.1032	0.376943	-2.9267	0.0053432	0.0513756	100
IGHMBP2	UCL	-0.579457	0.199999	-2.89731	0.0053621	0.0513883	69.8413
Triglycerides	NIH	0.919276	0.303844	3.02548	0.00539723	0.0601863	100
PBXIP1	UCL	-0.328164	0.112488	-2.91732	0.00541958	0.0515458	100
DNAJB14	UCL	-0.597672	0.203777	-2.93297	0.00542472	0.0515458	100
STAT5B	NIH	0.927953	0.3079	3.01382	0.00542845	0.0603735	90
MITD1	UCL	-1.22436	0.417659	-2.93149	0.00543144	0.0515458	100
PADI2	NIH	1.26691	0.421219	3.00773	0.0055109	0.0610582	63.3333
AK2	UCL	-1.0998	0.375629	-2.9279	0.00551875	0.0520926	100
AKR1B1	UCL	-1.122	0.371877	-3.01713	0.0055247	0.0520926	100
MCFD2	UCL	-0.46873	0.158387	-2.9594	0.00554968	0.0521599	100
GMPR2	NIH	0.616993	0.205431	3.0034	0.0055703	0.0614835	100
RNASE6	NIH	0.24948	0.0831759	2.99942	0.0056254	0.0618582	93.3333
CCN5	NIH	0.51748	0.172879	2.99331	0.00571117	0.062439	93.3333
YWHAQ	UCL	-0.740151	0.254442	-2.90892	0.00571251	0.0535182	100
TMPRSS15	NIH	0.63648	0.212683	2.99262	0.00572091	0.062439	56.6667
SIRT2	NIH	0.725127	0.24278	2.98676	0.00580425	0.0631131	100
ARHGAP1	UCL	-0.541338	0.187452	-2.88788	0.00580622	0.0539241	100
SNX18	UCL	-0.412508	0.136398	-3.02428	0.00580882	0.0539241	4.7619
METAP2	UCL	-0.745402	0.255256	-2.92022	0.00581118	0.0539241	100
CCL18	NIH	0.805427	0.270005	2.98301	0.00585833	0.0634652	53.3333
KIFBP	UCL	-1.21064	0.417535	-2.89949	0.00586845	0.0539696	100
DCTN2	UCL	-0.828134	0.280668	-2.95058	0.00587034	0.0539696	100
CRYZL1	UCL	-0.995642	0.344279	-2.89196	0.00587147	0.0539696	100
PDZD2	UCL	-0.490823	0.168357	-2.91537	0.00589875	0.0540503	98.4127
ANXA2	UCL	-0.453222	0.155978	-2.90569	0.00593288	0.0541932	100
PRDX5	NIH	0.575627	0.193343	2.97722	0.00594256	0.064019	93.3333
SOD2	NIH	-0.37338	0.125443	-2.9765	0.00595322	0.064019	86.6667
CLPP	UCL	-1.24545	0.425664	-2.9259	0.00595341	0.0542113	95.2381
BCL2L1	UCL	-1.24626	0.430024	-2.89811	0.00597591	0.0542472	95.2381
ACAA1	NIH	1.11131	0.373865	2.9725	0.00601215	0.0644159	33.3333
HEXIM1	UCL	-0.94447	0.32403	-2.91476	0.00603227	0.054584	100
DNAJC6	UCL	-1.0149	0.349459	-2.9042	0.00605036	0.054584	100
TALDO1	NIH	0.338307	0.113975	2.96826	0.00607528	0.0648547	100
PRDX5	UCL	-0.920381	0.318878	-2.88631	0.00615014	0.0552373	68.254
PTGES2	UCL	0.592231	0.203018	2.91713	0.00616057	0.0552373	98.4127
PDCD5	NIH	0.71952	0.24303	2.96062	0.00619068	0.0658463	76.6667
TARS1	NIH	0.57752	0.195215	2.95838	0.00622491	0.0659705	100
SIAE	UCL	-0.378566	0.128539	-2.94514	0.00625108	0.0558774	100
TNFRSF1B	NIH	0.338053	0.114396	2.95512	0.00627506	0.0662619	96.6667
MTUS1	NIH	0.54202	0.183616	2.95192	0.00632474	0.0665462	90
F11R	UCL	-0.400713	0.13747	-2.91491	0.00634716	0.0565426	100
ATP6V1G1	UCL	-0.507055	0.175445	-2.89011	0.00636419	0.0565426	36.5079
PLXDC1	NIH	-0.429727	0.145753	-2.94832	0.00638094	0.066897	76.6667
GGACT	UCL	-0.749771	0.260335	-2.88002	0.00641067	0.056783	100
ULBP2	NIH	0.490913	0.166741	2.94417	0.00644632	0.067341	83.3333
PPL	NIH	0.30576	0.103977	2.94064	0.00650251	0.0676863	100
GRAP2	UCL	-1.32911	0.464999	-2.85831	0.0065136	0.0574747	100
CD40LG	UCL	-0.828343	0.289076	-2.86548	0.00652809	0.0574747	100
ERP44	UCL	-0.286311	0.0979586	-2.92278	0.00656504	0.0576265	100
CCL19	NIH	0.821633	0.279966	2.93476	0.00659704	0.0683674	40
PEBP1	NIH	0.588707	0.200679	2.93358	0.00661617	0.0683674	100
RNF41	UCL	-0.645264	0.225653	-2.85954	0.00661946	0.0579302	100
FSTL3	NIH	0.422813	0.144195	2.93223	0.00663807	0.0683674	90
DCTN1	NIH	0.410853	0.140387	2.92658	0.00673071	0.0690783	100
ZNRF4	UCL	-0.499682	0.172299	-2.90008	0.00675413	0.0587536	55.5556
IL32	UCL	0.511284	0.174189	2.93522	0.00676214	0.0587536	100
VSIG4	NIH	0.4536	0.155097	2.92463	0.00676293	0.0691663	90
DTD1	UCL	-0.972318	0.342168	-2.84164	0.00677385	0.0587536	100
CLSTN3	NIH	0.56574	0.193536	2.92317	0.00678717	0.0691723	100
LRRFIP1	UCL	-0.338777	0.120049	-2.82198	0.00681947	0.0589743	95.2381
ATOX1	NIH	0.548027	0.187623	2.9209	0.00682505	0.0693169	100
DOK1	UCL	-1.67503	0.591373	-2.83245	0.00684881	0.0590533	100
FXN	NIH	0.44298	0.151766	2.91884	0.00685958	0.0694266	93.3333
STAMBP	UCL	-0.712537	0.250379	-2.84583	0.00687709	0.0591227	100
TBCC	UCL	-0.971675	0.341891	-2.84206	0.00691341	0.0592607	100
MVK	NIH	0.799593	0.274276	2.91529	0.00691939	0.0696577	100
KRT6C	NIH	0.474487	0.16283	2.914	0.00694131	0.0696577	10
GCC1	NIH	0.53586	0.183938	2.91326	0.00695386	0.0696577	93.3333
CD5L	NIH	0.743807	0.255574	2.91034	0.00700372	0.0699177	50
ZNRD2	UCL	-0.958161	0.328602	-2.91587	0.00706807	0.0604093	100
FAM3D	NIH	0.985933	0.339413	2.90482	0.00709896	0.0706274	56.6667
TRIM58	NIH	0.939527	0.323637	2.90303	0.00713001	0.0706959	83.3333
MPHOSPH8	UCL	-0.383038	0.134887	-2.83969	0.00714749	0.06091	61.9048
PHACTR2	UCL	-1.44146	0.509827	-2.82734	0.00716912	0.0609167	98.4127
ADAM12	NIH	0.501327	0.173222	2.89413	0.0072866	0.0720044	100
EBAG9	UCL	-1.02214	0.360832	-2.83273	0.00738138	0.0625385	100
HYAL1	NIH	0.248787	0.0861882	2.88655	0.00742262	0.0731016	96.6667
CRKL	UCL	-1.18941	0.423687	-2.80729	0.00746344	0.063051	100
SUGT1	UCL	-0.962078	0.342324	-2.81043	0.00754493	0.0635557	98.4127
MASP1	NIH	0.33628	0.116793	2.87929	0.00755514	0.073942	6.66667
SFRP1	NIH	0.535867	0.186123	2.87911	0.00755852	0.073942	86.6667
NDRG1	NIH	0.733647	0.255097	2.87595	0.00761686	0.0742644	40
CALCB	NIH	0.6391	0.222369	2.87405	0.00765215	0.0743606	93.3333
NGFR	NIH	0.285647	0.0994755	2.87153	0.00769926	0.0745707	96.6667
TARS1	UCL	-0.501037	0.176964	-2.8313	0.00774027	0.0649659	76.1905
PCBP2	UCL	-0.810751	0.289793	-2.79769	0.00775705	0.0649659	100
FKBP14	UCL	-0.945218	0.337054	-2.80435	0.00778653	0.0649659	100
PDE5A	UCL	-1.11622	0.400638	-2.78611	0.00780124	0.0649659	100
CD177	UCL	-1.07356	0.373894	-2.87129	0.00787149	0.0653647	100
PDIA4	UCL	-0.451725	0.162686	-2.77667	0.00793151	0.0656765	90.4762
LRRC38	NIH	-0.557147	0.195118	-2.85543	0.0080065	0.0772904	73.3333
CHMP1A	UCL	-0.868184	0.312653	-2.77683	0.00801873	0.0662111	93.6508
TIA1	UCL	-0.984983	0.354611	-2.77765	0.0080538	0.0663134	82.5397
IGBP1	UCL	-0.712311	0.256013	-2.78233	0.0081025	0.0664031	100
GMPR2	UCL	-0.627452	0.226557	-2.76952	0.00811013	0.0664031	100
SNCA	UCL	-1.46146	0.526643	-2.77505	0.00814638	0.0665136	100
STK11	NIH	0.594547	0.209061	2.84389	0.00823382	0.0792078	100
IMPACT	NIH	0.70024	0.246336	2.84262	0.00825928	0.0792078	100
CSTB	NIH	0.373973	0.131633	2.84102	0.0082913	0.0792551	100
BRDT	NIH	0.47072	0.165908	2.83724	0.00836756	0.0795117	80
LAMP2	NIH	0.229933	0.0810482	2.837	0.00837251	0.0795117	96.6667
MGLL	UCL	-1.06452	0.386242	-2.7561	0.00843252	0.0686482	100
MAPKAPK2	UCL	-0.752209	0.271624	-2.7693	0.00845479	0.0686482	77.7778
AHNAK	NIH	0.35806	0.126407	2.83259	0.00846231	0.0799841	83.3333
ZBTB16	NIH	0.454547	0.160511	2.83188	0.00847695	0.0799841	96.6667
CASP8	NIH	0.479973	0.169598	2.83006	0.00851424	0.0800777	13.3333
DNMBP	UCL	-0.472948	0.167816	-2.81825	0.00854916	0.0692221	100
YARS1	NIH	1.25845	0.444946	2.82832	0.00855028	0.0801588	90
ATRN	NIH	0.171747	0.0607803	2.8257	0.00860456	0.08041	100
CDKN2D	UCL	-1.28356	0.466334	-2.75246	0.00861963	0.0692907	100
PDAP1	UCL	-0.902165	0.327567	-2.75414	0.00862926	0.0692907	93.6508
RAD23B	UCL	-0.513771	0.18594	-2.76311	0.00864683	0.0692907	100
DDA1	UCL	-0.544986	0.189541	-2.87529	0.00865245	0.0692907	52.381
CPM	NIH	0.53728	0.190436	2.82131	0.00869629	0.0808851	80
KLK13	NIH	-0.575833	0.204151	-2.82063	0.00871071	0.0808851	100
NECTIN1	UCL	0.232905	0.0850074	2.73982	0.00877593	0.0700876	100
GPR15L	NIH	-0.628113	0.222993	-2.81674	0.00879296	0.0813174	86.6667
PCYT2	NIH	0.536807	0.190641	2.8158	0.00881286	0.0813174	90
FHIT	UCL	-1.11748	0.405269	-2.75738	0.00885872	0.070556	96.8254
ICA1	UCL	-0.637956	0.23271	-2.74141	0.00896031	0.0711711	76.1905
APRT	NIH	0.753767	0.268478	2.80756	0.00898988	0.0824199	100
PARK7	NIH	0.54158	0.192977	2.80645	0.00901392	0.0824199	100
IL1RN	NIH	0.442093	0.157599	2.80519	0.00904145	0.0824199	23.3333
COMMD1	NIH	0.28888	0.102987	2.80502	0.00904506	0.0824199	100
CCL24	NIH	0.86956	0.310372	2.80167	0.00911841	0.0828303	90
ISLR2	NIH	-0.525167	0.187777	-2.79675	0.00922703	0.0835575	83.3333
ZP4	UCL	-0.208964	0.0763933	-2.73537	0.00923397	0.0731461	3.1746
CA6	NIH	-0.734287	0.262734	-2.79479	0.00927078	0.0835754	60
CEACAM16	NIH	0.752347	0.269263	2.7941	0.00928615	0.0835754	66.6667
SERPINA9	NIH	0.637533	0.228311	2.79238	0.00932458	0.0836638	33.3333
LILRB5	UCL	0.725087	0.259026	2.79929	0.00935147	0.0737652	100
ENO2	UCL	-0.590426	0.214968	-2.74657	0.0093626	0.0737652	100
GFRA1	NIH	0.400033	0.143507	2.78754	0.00943377	0.0843846	93.3333
VTA1	NIH	0.61312	0.220348	2.78251	0.00954859	0.0845498	100
AGRN	NIH	0.394973	0.141965	2.7822	0.00955582	0.0845498	93.3333
TXNDC9	UCL	-0.491713	0.181585	-2.70789	0.00957001	0.0751889	84.127
BOLA1	NIH	0.404533	0.14544	2.78145	0.00957303	0.0845498	100
DPY30	NIH	0.437667	0.157358	2.78134	0.00957558	0.0845498	100
VPS4B	UCL	-1.039	0.383478	-2.70941	0.00959476	0.0751889	71.4286
CDH17	NIH	-0.859867	0.309258	-2.78042	0.00959677	0.0845498	20
GH	NIH	1.97879	0.708734	2.79201	0.0096907	0.0840147	100
SNAP29	UCL	-0.978351	0.362351	-2.70001	0.0097871	0.0764911	100
GUSB	NIH	0.657913	0.237618	2.76878	0.00986851	0.0866829	93.3333
GNAS	NIH	0.42754	0.154498	2.76728	0.00990425	0.0867362	63.3333
ERC2	NIH	-0.656527	0.237369	-2.76585	0.00993826	0.0867362	66.6667
COMT	UCL	-0.925295	0.340316	-2.71892	0.00993842	0.0771925	100
PMM2	UCL	-0.835848	0.310592	-2.69115	0.00994146	0.0771925	100
TOP2B	UCL	-0.790418	0.290242	-2.7233	0.00995656	0.0771925	100
MGMT	NIH	0.920793	0.333043	2.76479	0.00996355	0.0867362	83.3333
TAB2	UCL	-1.10803	0.408637	-2.71152	0.0100032	0.0771925	100
HS1BP3	UCL	-0.813042	0.299595	-2.71381	0.0100193	0.0771925	100
KITLG	NIH	-0.424613	0.153748	-2.76174	0.0100365	0.0870043	83.3333
IRAK4	UCL	-1.16873	0.434691	-2.68866	0.0100429	0.0771925	100
HS6ST1	NIH	0.393247	0.142428	2.76102	0.0100538	0.0870043	100
CRADD	UCL	-0.86254	0.319597	-2.69883	0.0100617	0.0771925	100
DNAJC9	NIH	0.95056	0.344925	2.75585	0.0101792	0.0878293	100
FAM3D	UCL	-0.827999	0.299896	-2.76096	0.0102037	0.0780772	100
FADD	UCL	-0.655937	0.244426	-2.68358	0.0102744	0.0784126	98.4127
SERPINB1	UCL	-0.753195	0.279863	-2.69129	0.0103153	0.0784222	100
ERP29	UCL	-0.97809	0.365667	-2.67481	0.0103293	0.0784222	100
LAMP1	NIH	0.242707	0.0883193	2.74806	0.0103706	0.0892175	96.6667
IZUMO1	NIH	0.665353	0.242501	2.74372	0.0104788	0.0896484	73.3333
EFNA1	NIH	0.356893	0.130102	2.74318	0.0104923	0.0896484	100
DDR1	UCL	0.186412	0.0679664	2.74271	0.0104956	0.0794784	100
GLB1	NIH	0.506873	0.184831	2.74237	0.0105126	0.0896484	100
VAMP8	UCL	-0.951345	0.355333	-2.67733	0.0105307	0.0795383	100
DLL1	NIH	0.298547	0.108993	2.73913	0.0105943	0.0900824	96.6667
PRTFDC1	UCL	-1.61269	0.603671	-2.67147	0.0106443	0.0801701	95.2381
CHP1	UCL	0.55039	0.208397	2.64106	0.0106912	0.0801701	11.1111
ATOX1	UCL	-0.800435	0.297564	-2.68996	0.0107259	0.0801701	100
ELAVL4	UCL	0.784631	0.293794	2.67068	0.0107483	0.0801701	96.8254
C1QTNF9	UCL	0.46473	0.169213	2.74643	0.0107515	0.0801701	100
PIK3IP1	NIH	0.293907	0.107605	2.73134	0.0107931	0.0914717	96.6667
CD164	NIH	0.313113	0.114682	2.73028	0.0108202	0.0914717	100
BRK1	UCL	-0.430386	0.161162	-2.67052	0.0108874	0.0809348	100
MARS1	UCL	-0.76676	0.28837	-2.65894	0.0109094	0.0809348	100
PTPRH	NIH	0.813807	0.298482	2.72648	0.0109187	0.0920381	60
TCTN3	UCL	-0.352258	0.128999	-2.73071	0.0109899	0.0813252	100
SLC28A1	NIH	0.480193	0.176371	2.72263	0.0110195	0.0926209	50
CSF1	NIH	0.240913	0.0886211	2.71846	0.0111292	0.093275	36.6667
DTYMK	NIH	0.782653	0.288244	2.71525	0.0112148	0.0933488	100
SAT1	NIH	0.70026	0.258006	2.71412	0.0112448	0.0933488	13.3333
LDLRAP1	NIH	0.711413	0.262176	2.7135	0.0112615	0.0933488	70
FURIN	NIH	0.49638	0.18294	2.71334	0.0112657	0.0933488	90
CA13	UCL	-1.13508	0.428912	-2.64641	0.0113353	0.0834523	100
DNAJB6	UCL	-0.685745	0.259813	-2.63938	0.0113569	0.0834523	100
DCXR	NIH	0.77028	0.284298	2.70941	0.0113715	0.0939594	96.6667
ATXN3	NIH	0.686253	0.253472	2.70741	0.0114257	0.0941411	100
OXT	UCL	-1.53426	0.564472	-2.71804	0.0114296	0.0834523	100
LACRT	UCL	0.319064	0.11903	2.68052	0.011431	0.0834523	100
BANK1	UCL	-1.05718	0.400271	-2.64115	0.0114391	0.0834523	98.4127
CDH15	UCL	-0.750054	0.276251	-2.71512	0.0114486	0.0834523	100
THBS2	NIH	0.424987	0.157105	2.70511	0.0114882	0.0943903	70
IMPACT	UCL	-0.604993	0.229227	-2.63927	0.0115211	0.0837714	100
ARFIP1	UCL	-0.763991	0.289064	-2.64298	0.0116122	0.0842247	95.2381
TMOD4	UCL	0.533872	0.200262	2.66586	0.0116904	0.084582	61.9048
PRDX3	NIH	0.452127	0.167627	2.69722	0.0117055	0.0959066	53.3333
PHLDB2	NIH	1.27385	0.47276	2.6945	0.0117812	0.0962572	90
ANKRD54	UCL	-0.494147	0.187919	-2.62957	0.0117813	0.085029	100
AIFM1	UCL	-1.11252	0.41887	-2.656	0.0118282	0.085157	84.127
CELSR2	NIH	-0.341287	0.126743	-2.69275	0.0118302	0.0963883	90
XIAP	NIH	0.352187	0.130876	2.69099	0.0118796	0.0965215	100
ATG4A	UCL	-0.619191	0.233961	-2.64656	0.0119138	0.0853806	100
EIF2AK2	UCL	-1.05683	0.401823	-2.63008	0.0119176	0.0853806	100
HJV	NIH	0.422653	0.157207	2.68852	0.0119494	0.0967455	80
POLR2F	NIH	0.33912	0.126176	2.68768	0.0119733	0.0967455	83.3333
PLCB2	UCL	-1.1176	0.425957	-2.62374	0.0120165	0.0858289	71.4286
NT5C3A	UCL	-1.06718	0.405873	-2.62935	0.0120389	0.0858289	100
SNX15	UCL	-0.522184	0.196707	-2.65463	0.0121576	0.0864641	98.4127
DTYMK	UCL	-0.714814	0.272505	-2.62312	0.0121974	0.0865366	100
SEPTIN8	NIH	0.264213	0.098683	2.6774	0.0122683	0.0985513	100
ALMS1	UCL	-0.529463	0.197122	-2.68597	0.0122754	0.0868684	12.6984
DSG4	UCL	0.372757	0.13874	2.68672	0.0123036	0.0868684	100
VPS37A	NIH	0.52222	0.195137	2.67617	0.012304	0.0985513	56.6667
OPLAH	NIH	0.309093	0.11555	2.67497	0.0123387	0.0985513	100
SATB1	NIH	0.290213	0.108528	2.67408	0.0123649	0.0985513	100
PRKD2	NIH	0.37112	0.138804	2.6737	0.0123758	0.0985513	90
S100A13	UCL	0.446081	0.166834	2.6738	0.0123961	0.0873107	100
SUGT1	NIH	0.938627	0.351179	2.67279	0.0124026	0.0985513	83.3333
DMP1	NIH	-0.650693	0.243544	-2.67177	0.0124326	0.0985513	66.6667
MAP4K5	UCL	-1.29528	0.492958	-2.62756	0.0124907	0.087765	100
NRGN	UCL	-0.814271	0.313019	-2.60135	0.0125388	0.0878918	98.4127
UBXN1	UCL	-0.561621	0.215756	-2.60304	0.0125808	0.0879619	87.3016
PSMD9	NIH	0.78592	0.294711	2.66675	0.0125808	0.0994567	100
NUCB2	UCL	-0.302537	0.11387	-2.65688	0.012609	0.0879619	100
SERPINB9	UCL	-0.558378	0.214363	-2.60482	0.0126433	0.0879917	100
HDGF	NIH	0.92976	0.348977	2.66425	0.0126554	0.0994806	100
ABHD14B	UCL	-0.52047	0.198995	-2.6155	0.01271	0.0882456	100
CCL23	NIH	0.374333	0.140616	2.6621	0.0127198	0.0994806	76.6667
ITIH1	NIH	0.151667	0.0569767	2.66191	0.0127255	0.0994806	73.3333
ANGPTL3	NIH	0.417647	0.156898	2.66191	0.0127255	0.0994806	83.3333
TBCA	UCL	-0.778441	0.299501	-2.59913	0.012749	0.0883065	100
GLOD4	NIH	0.40556	0.152411	2.66096	0.0127539	0.0994806	100
DNAJB1	UCL	-0.940635	0.357791	-2.62901	0.0128412	0.088426	100
LARP1	UCL	-0.563009	0.216676	-2.59838	0.0128539	0.088426	52.381
STK4	UCL	-0.648823	0.250629	-2.58878	0.012857	0.088426	90.4762
SEL1L	NIH	0.27174	0.102297	2.65638	0.0128925	0.100223	100
VASN	UCL	0.215694	0.0814651	2.64769	0.0129136	0.0885642	100
IL17C	NIH	0.689893	0.259827	2.6552	0.0129282	0.100223	96.6667
DIABLO	UCL	-0.966234	0.372411	-2.59454	0.0129377	0.0885642	100
YJU2	NIH	0.317	0.119423	2.65443	0.0129519	0.100223	13.3333
PLTP	UCL	0.305022	0.114783	2.65738	0.0129926	0.0887319	100
EIF5	NIH	0.842907	0.317801	2.65231	0.0130166	0.100458	60
SNX15	NIH	0.586033	0.221205	2.64927	0.0131101	0.100913	96.6667
TTR	UCL	-0.222369	0.0848221	-2.62159	0.0131255	0.0894308	100
LPCAT2	NIH	0.659447	0.249145	2.64684	0.0131854	0.101226	100
RNF5	UCL	-0.629224	0.244492	-2.5736	0.0133078	0.0904622	98.4127
PKN3	UCL	-0.572296	0.219821	-2.60346	0.0133591	0.0906003	50.7937
ACY1	NIH	0.562027	0.212845	2.64054	0.0133822	0.102391	100
PALM	NIH	0.358487	0.135803	2.63975	0.0134071	0.102391	90
LTBR	NIH	0.272513	0.103392	2.63572	0.0135347	0.103096	90
DXO	UCL	-0.532643	0.205984	-2.58584	0.0135888	0.0919445	98.4127
CETN2	UCL	-1.10781	0.432954	-2.55873	0.0136635	0.0922363	80.9524
TPD52L2	NIH	0.498033	0.18946	2.6287	0.0137598	0.104469	56.6667
ANXA3	UCL	-0.757172	0.295582	-2.56163	0.0137757	0.0927799	100
MRC1	NIH	0.327973	0.124805	2.62788	0.0137863	0.104469	96.6667
INHBB	NIH	0.68516	0.260861	2.62653	0.0138299	0.104528	93.3333
MXRA8	UCL	0.315906	0.120528	2.62103	0.0139488	0.0937292	100
PROCR	NIH	0.348173	0.132835	2.62109	0.0140074	0.105559	50
ADGRG1	NIH	1.22347	0.466946	2.62015	0.0140385	0.105559	90
AMN	NIH	0.701913	0.268038	2.61871	0.0140858	0.105644	90
SPINT2	NIH	0.31198	0.11921	2.61707	0.0141401	0.105779	100
CXCL14	NIH	0.455833	0.174287	2.61542	0.0141947	0.105917	13.3333
EHBP1	NIH	0.4399	0.16837	2.6127	0.0142856	0.106085	100
EPHB6	NIH	0.31028	0.118767	2.61252	0.0142916	0.106085	93.3333
PRAP1	NIH	0.554967	0.21251	2.61149	0.014326	0.106085	23.3333
SERPINA11	NIH	0.396487	0.151901	2.61017	0.0143704	0.106145	96.6667
TCN2	UCL	0.281643	0.107295	2.62494	0.0143814	0.0964149	100
AKT2	UCL	-1.35448	0.53272	-2.54257	0.0144811	0.0968612	100
TBR1	NIH	0.4944	0.189948	2.60281	0.0146196	0.107714	10
PRG2	NIH	0.547273	0.210363	2.60157	0.0146621	0.107755	96.6667
PMVK	UCL	-1.57399	0.619533	-2.54061	0.0147058	0.0981395	100
CYB5R2	UCL	-0.413627	0.161864	-2.55539	0.0149021	0.0990318	100
MANF	UCL	-1.43416	0.564565	-2.54029	0.0149073	0.0990318	100
EIF4EBP1	NIH	0.95436	0.367949	2.59373	0.0149331	0.109472	100
NFATC1	UCL	-0.670928	0.265457	-2.52744	0.0149698	0.0991055	100
SYTL4	UCL	-0.505332	0.199433	-2.53385	0.0150115	0.0991055	33.3333
SIRT2	UCL	-0.945593	0.371571	-2.54485	0.0150201	0.0991055	100
PIK3AP1	UCL	-0.538184	0.211829	-2.54065	0.0151137	0.0994985	100
ACP1	NIH	0.612433	0.236677	2.58763	0.0151469	0.110015	70
FABP9	NIH	0.530293	0.204966	2.58722	0.0151613	0.110015	66.6667
GIPC2	NIH	0.511327	0.19765	2.58703	0.0151682	0.110015	100
FLI1	NIH	0.476233	0.184219	2.58514	0.015235	0.110015	66.6667
XCL1	NIH	0.529187	0.204834	2.58349	0.0152939	0.110015	90
FBLN2	NIH	0.426553	0.165112	2.58342	0.0152961	0.110015	80
C1S	NIH	0.265653	0.102881	2.58214	0.015342	0.110015	93.3333
SCARB2	NIH	0.301213	0.116662	2.58194	0.015349	0.110015	100
MIF	NIH	0.602353	0.233309	2.58178	0.0153548	0.110015	100
RAB27B	UCL	-1.18441	0.470257	-2.51865	0.0153817	0.101035	98.4127
RAPGEF2	NIH	0.7706	0.298568	2.58098	0.0153832	0.110015	3.33333
CASC3	UCL	-0.284913	0.114033	-2.49853	0.0154324	0.101141	17.4603
CPB2	NIH	0.274207	0.106343	2.57851	0.0154722	0.110381	83.3333
XIAP	UCL	-0.631585	0.24827	-2.54395	0.0156053	0.102045	100
ATXN2L	NIH	0.25792	0.100221	2.57352	0.0156527	0.111126	53.3333
MKI67	NIH	0.557587	0.216717	2.57287	0.0156763	0.111126	96.6667
KLKB1	NIH	0.33628	0.130765	2.57163	0.0157215	0.111126	90
PTRHD1	NIH	0.577607	0.224624	2.57144	0.0157287	0.111126	100
HS3ST3B1	NIH	0.344167	0.13403	2.56783	0.015861	0.111558	100
GALNT10	NIH	0.301587	0.117454	2.5677	0.0158661	0.111558	93.3333
SLC9A3R1	UCL	-0.526571	0.209425	-2.51436	0.0158697	0.103392	92.0635
HSPB1	UCL	-0.792172	0.315699	-2.50927	0.015882	0.103392	100
NXPH3	NIH	-0.362453	0.141421	-2.56295	0.016042	0.11241	83.3333
DAPP1	UCL	-1.42389	0.568469	-2.50478	0.0160714	0.104393	100
DHRS4L2	NIH	0.292053	0.114023	2.56135	0.0161014	0.11241	26.6667
MTDH	UCL	-1.05868	0.416813	-2.53993	0.0161355	0.104544	69.8413
GCHFR	NIH	0.407253	0.159072	2.56018	0.0161453	0.11241	93.3333
UPK3BL1	UCL	0.223986	0.0903121	2.48014	0.0161663	0.104544	0
ROBO1	NIH	0.262553	0.102668	2.55731	0.0162532	0.11241	66.6667
PRR5	NIH	0.503813	0.197037	2.55694	0.016267	0.11241	6.66667
ZNRF4	NIH	0.355413	0.139031	2.55637	0.0162887	0.11241	93.3333
APOC1	NIH	0.510373	0.199677	2.556	0.0163026	0.11241	90
EIF2S2	NIH	0.655733	0.25657	2.55577	0.0163113	0.11241	100
STAMBP	NIH	0.519327	0.203244	2.55519	0.0163331	0.11241	100
PPME1	UCL	-0.713511	0.284115	-2.51134	0.0163568	0.105543	100
MYH9	UCL	-1.07621	0.429734	-2.50436	0.0164239	0.105743	100
ALDH1A1	NIH	0.707373	0.27742	2.54982	0.0165376	0.113089	96.6667
RNF43	UCL	0.32683	0.130376	2.50682	0.0165436	0.106279	95.2381
PRR4	NIH	-0.953853	0.374158	-2.54933	0.0165565	0.113089	30
IGDCC3	NIH	-0.334073	0.131051	-2.54918	0.0165621	0.113089	76.6667
CST3	NIH	0.264787	0.103954	2.54714	0.0166405	0.113089	100
OSMR	NIH	0.20522	0.0805786	2.54683	0.0166526	0.113089	60
SUOX	NIH	0.675953	0.26544	2.54654	0.0166637	0.113089	86.6667
ELN	NIH	0.592953	0.233231	2.54234	0.0168265	0.113929	90
GLOD4	UCL	-0.3881	0.155493	-2.49593	0.0169097	0.108392	100
MPRIP	NIH	0.48326	0.19034	2.53893	0.0169597	0.114566	53.3333
CRYZL1	NIH	0.553033	0.218374	2.5325	0.0172134	0.115936	100
SERPINB9	NIH	0.331293	0.130853	2.53179	0.0172417	0.115936	100
WASHC3	NIH	0.326227	0.128947	2.52992	0.0173162	0.11617	100
IL18	UCL	-0.347959	0.137488	-2.53083	0.0173439	0.110932	100
MARS1	NIH	0.433267	0.171492	2.52646	0.0174553	0.116426	100
COL2A1	NIH	0.946713	0.37488	2.52538	0.0174986	0.116426	100
OCLN	NIH	0.34764	0.137691	2.52478	0.0175228	0.116426	100
LRRC37A2	NIH	0.581587	0.230375	2.52452	0.0175333	0.116426	80
GFOD2	NIH	0.88688	0.351376	2.52402	0.0175535	0.116426	63.3333
TBCB	UCL	-1.16815	0.473272	-2.46825	0.0176088	0.112137	100
NDUFA5	UCL	0.324467	0.131178	2.47349	0.0176089	0.112137	93.6508
TXN	NIH	0.35642	0.141304	2.52237	0.0176205	0.116452	100
FOXO3	NIH	0.9074	0.359799	2.52196	0.017637	0.116452	26.6667
REN	NIH	0.71692	0.284633	2.51875	0.0177679	0.117052	43.3333
SLC12A2	UCL	-0.224551	0.0919366	-2.44246	0.0177688	0.112909	0
MTHFSD	UCL	-1.19794	0.483528	-2.47751	0.0179569	0.113857	95.2381
NBL1	NIH	0.22622	0.0899834	2.51402	0.0179627	0.118069	100
SCT	UCL	-0.524171	0.211807	-2.47476	0.0180625	0.114279	55.5556
DENR	NIH	0.52916	0.210906	2.50899	0.0181719	0.119176	66.6667
DUOX2	NIH	1.27065	0.506921	2.50661	0.0182713	0.119358	43.3333
TNFRSF11A	NIH	0.35372	0.141128	2.50638	0.0182811	0.119358	100
IFT20	UCL	-0.304908	0.123636	-2.46617	0.0183135	0.115616	58.7302
JPT2	NIH	0.38248	0.152721	2.50444	0.0183626	0.119622	96.6667
TIMM8A	UCL	-0.52845	0.210959	-2.50498	0.0184168	0.115799	84.127
PLPBP	UCL	-0.61609	0.251073	-2.45383	0.0184217	0.115799	100
MYCBP2	UCL	-0.517899	0.211986	-2.44307	0.0184783	0.115906	100
IGFBPL1	NIH	0.375793	0.150263	2.5009	0.0185126	0.120332	90
TGFB1	NIH	0.244533	0.0978555	2.49892	0.0185969	0.120612	100
HDDC2	NIH	0.300333	0.120449	2.49346	0.0188315	0.12165	83.3333
GPKOW	NIH	0.294433	0.118092	2.49326	0.0188401	0.12165	100
NDUFB7	UCL	-0.820153	0.333469	-2.45946	0.0188809	0.118177	100
NRTN	NIH	0.778727	0.312685	2.49045	0.0189619	0.122166	60
CKAP4	NIH	0.245147	0.0985487	2.48757	0.0190874	0.122704	96.6667
LRTM2	UCL	0.222487	0.09088	2.44814	0.0190907	0.119236	100
SETMAR	NIH	0.3301	0.132806	2.48558	0.0191745	0.122995	100
OSM	UCL	-0.687846	0.275782	-2.49417	0.0191986	0.119653	100
HBQ1	NIH	0.97836	0.394031	2.48295	0.0192903	0.123466	83.3333
DNAJA1	NIH	-0.47282	0.190542	-2.48145	0.0193567	0.123575	3.33333
NTproBNP	UCL	-0.853696	0.343034	-2.48866	0.0193934	0.12038	82.5397
TPBGL	UCL	0.319141	0.13072	2.44141	0.0193976	0.12038	4.7619
DNM3	NIH	0.314067	0.126613	2.48052	0.0193976	0.123575	100
HRG	NIH	0.35168	0.141823	2.47971	0.019434	0.123575	96.6667
SH3GLB2	UCL	-0.523622	0.214459	-2.44159	0.0194895	0.120695	100
SNED1	NIH	0.31286	0.126336	2.47641	0.0195808	0.124238	0
MORF4L2	NIH	0.38858	0.156977	2.4754	0.0196264	0.124258	23.3333
OPLAH	UCL	-0.532435	0.220059	-2.41951	0.0196498	0.121316	92.0635
MRI1	UCL	-0.51683	0.212358	-2.43377	0.019695	0.121316	100
DDX25	NIH	0.80106	0.323832	2.47369	0.019703	0.124474	13.3333
SOD1	UCL	-0.377845	0.155141	-2.43549	0.0197144	0.121316	100
LGALS3	NIH	0.224347	0.090883	2.46852	0.0199371	0.125681	96.6667
CRYBB1	UCL	-0.497356	0.204509	-2.43195	0.0199652	0.122601	100
NHLRC3	NIH	0.218593	0.0885889	2.4675	0.0199835	0.125703	100
IRAK1	UCL	-0.583913	0.239653	-2.43649	0.0201401	0.123416	100
DUSP13	NIH	-0.542547	0.220405	-2.46159	0.0202548	0.127136	50
COL24A1	NIH	0.6779	0.275726	2.4586	0.0203934	0.127732	80
LHPP	NIH	0.748267	0.304569	2.45681	0.0204769	0.127733	100
EIF4G1	NIH	0.596147	0.242719	2.45612	0.0205088	0.127733	100
SORT1	NIH	0.308707	0.125736	2.45519	0.0205524	0.127733	100
KRT18	NIH	0.854527	0.348213	2.45404	0.0206063	0.127733	90
BTN2A1	NIH	0.223273	0.0910214	2.45298	0.0206561	0.127733	93.3333
SV2A	UCL	-0.582671	0.242838	-2.39942	0.0206877	0.126303	7.93651
TMOD4	NIH	1.55375	0.633592	2.45228	0.0206888	0.127733	100
SLA2	UCL	-1.00702	0.419127	-2.40265	0.0206976	0.126303	98.4127
S100P	NIH	0.46688	0.190403	2.45206	0.0206994	0.127733	53.3333
METAP2	NIH	0.389153	0.15892	2.44873	0.0208564	0.127898	100
SHISA5	NIH	0.270827	0.110629	2.44807	0.0208882	0.127898	93.3333
GADD45GIP1	UCL	-0.445259	0.185099	-2.40552	0.0208957	0.127246	98.4127
PLPBP	NIH	0.44714	0.18267	2.44781	0.0209005	0.127898	100
CD300LF	NIH	0.757147	0.309439	2.44684	0.0209466	0.127898	76.6667
RNF149	NIH	0.242473	0.0991074	2.44657	0.0209594	0.127898	100
TRAF2	NIH	0.451827	0.184724	2.44596	0.0209884	0.127898	100
CNPY4	UCL	-0.59189	0.24617	-2.4044	0.0209972	0.127598	100
C2orf69	NIH	0.58982	0.241281	2.44453	0.0210566	0.128047	80
TPD52L2	UCL	-0.959848	0.402214	-2.38642	0.021176	0.127921	100
SFRP4	UCL	0.466737	0.190624	2.44847	0.0211931	0.127921	100
APOB	UCL	0.183564	0.0767957	2.39029	0.021197	0.127921	19.0476
PAMR1	NIH	0.337333	0.138181	2.44124	0.0212147	0.128736	50
GP6	UCL	-0.736212	0.307774	-2.39205	0.0212254	0.127921	100
C3	NIH	0.30886	0.126564	2.44034	0.021258	0.128736	0
NSFL1C	UCL	-0.588176	0.244964	-2.40107	0.0212896	0.127922	100
STK24	UCL	-0.75744	0.317314	-2.38704	0.0213131	0.127922	57.1429
DBN1	NIH	0.341913	0.140194	2.43885	0.0213301	0.128906	83.3333
SPINT1	NIH	-0.240253	0.0985779	-2.43719	0.0214106	0.128942	53.3333
CENPJ	UCL	-0.487467	0.203783	-2.39209	0.0214136	0.128262	33.3333
PTH1R	NIH	0.266787	0.109477	2.43691	0.0214242	0.128942	100
IL12B	NIH	0.50752	0.208457	2.43465	0.0215346	0.12934	60
EIF2S2	UCL	-0.242188	0.101968	-2.37515	0.02156	0.128643	4.7619
S100A4	UCL	-0.453376	0.190002	-2.38617	0.0215651	0.128643	100
ZBTB16	UCL	-0.79829	0.334102	-2.38936	0.0216782	0.129054	100
CD226	NIH	0.54372	0.223745	2.43009	0.0217583	0.130416	96.6667
PSME1	UCL	-0.345317	0.143986	-2.39826	0.0217882	0.129445	100
CLGN	NIH	0.541513	0.223006	2.42824	0.0218495	0.130695	76.6667
UBXN1	NIH	0.639347	0.26352	2.42618	0.021952	0.13104	83.3333
DAPK2	UCL	-0.499796	0.212254	-2.35471	0.0220682	0.130843	84.127
COQ7	UCL	0.534808	0.220563	2.42474	0.0221943	0.131176	100
METAP1D	NIH	0.484367	0.200046	2.42128	0.0221968	0.132231	93.3333
MED18	UCL	-0.713374	0.300569	-2.37341	0.0222141	0.131176	100
SPESP1	NIH	0.682167	0.28195	2.41946	0.0222884	0.132507	73.3333
AMOT	UCL	0.332598	0.138305	2.40481	0.022447	0.132283	100
CD302	NIH	0.369007	0.152809	2.41482	0.0225232	0.133631	96.6667
IL1A	UCL	-0.735197	0.300038	-2.45035	0.0226162	0.132983	15.873
CNP	UCL	-0.734604	0.310937	-2.36255	0.0226568	0.132983	100
PPM1F	UCL	-0.385891	0.163539	-2.35963	0.0227773	0.133423	98.4127
ATP6AP2	NIH	0.311907	0.129441	2.40964	0.0227884	0.134931	3.33333
AGT	NIH	0.11536	0.0479065	2.40802	0.0228718	0.135151	13.3333
NFKB1	UCL	-0.635212	0.269385	-2.35801	0.0228985	0.133865	100
IL1B	UCL	-0.303386	0.126758	-2.39342	0.0230162	0.134284	84.127
A1BG	NIH	0.135453	0.0563476	2.40389	0.0230862	0.135884	90
CDC26	NIH	0.304813	0.126803	2.40384	0.0230887	0.135884	96.6667
CCDC134	UCL	-0.462234	0.198096	-2.33338	0.0232442	0.135344	22.2222
P4HB	UCL	-0.283087	0.119178	-2.37533	0.0233179	0.135503	100
MAN1A2	NIH	0.315007	0.131299	2.39916	0.0233333	0.137048	100
IGSF8	NIH	0.41396	0.172688	2.39716	0.0234391	0.137393	100
HEBP1	UCL	0.396878	0.166618	2.38196	0.0234513	0.136008	12.6984
INPP1	UCL	-0.405605	0.172449	-2.35202	0.0235661	0.136379	100
MAP4K5	NIH	0.62024	0.259073	2.39408	0.0236021	0.138001	63.3333
ACYP1	UCL	-0.512184	0.218394	-2.34524	0.023625	0.136379	100
CPQ	NIH	0.31034	0.129675	2.39322	0.0236479	0.138001	96.6667
CCER2	UCL	-0.53033	0.220734	-2.40257	0.0236552	0.136379	100
CD34	NIH	-0.269087	0.112469	-2.39253	0.0236843	0.138001	80
KAZALD1	NIH	0.418133	0.174849	2.3914	0.0237449	0.138079	80
BECN1	NIH	0.602547	0.252149	2.38965	0.0238386	0.138349	86.6667
FLI1	UCL	-0.735168	0.31098	-2.36404	0.0239492	0.137802	80.9524
SNCA	NIH	1.45601	0.609924	2.38719	0.0239705	0.138839	100
COMMD1	UCL	-0.441203	0.188045	-2.34626	0.0240066	0.137861	100
AKR7L	NIH	0.822393	0.34474	2.38555	0.0240593	0.139078	86.6667
CASP2	UCL	-0.543633	0.229991	-2.36371	0.0240909	0.138074	71.4286
CSPG4	UCL	0.304122	0.126915	2.39628	0.0241872	0.138355	100
CSNK2A1	NIH	0.27826	0.116865	2.38104	0.0243042	0.140216	13.3333
APCS	UCL	-0.340086	0.142892	-2.38002	0.0244287	0.139463	100
CFH	NIH	0.251287	0.10565	2.37849	0.0244436	0.140743	86.6667
CFP	NIH	0.33004	0.138848	2.37699	0.0245261	0.140941	80
ARHGEF10	UCL	-0.870237	0.370901	-2.34628	0.024568	0.139985	90.4762
SHBG	UCL	0.464992	0.19527	2.38129	0.024643	0.140139	100
CD36	NIH	0.722767	0.304439	2.3741	0.0246858	0.14158	100
INPPL1	NIH	0.43544	0.183486	2.37315	0.0247384	0.141605	20
MFAP5	NIH	0.385633	0.162724	2.36986	0.0249213	0.142224	96.6667
TMSB10	NIH	0.401353	0.169441	2.36868	0.024987	0.142224	96.6667
KIF1C	NIH	0.347927	0.146892	2.36858	0.0249926	0.142224	100
FGF7	UCL	0.545295	0.233204	2.33828	0.025045	0.141961	23.8095
PPP1R2	UCL	-0.62145	0.26742	-2.32387	0.0251037	0.141961	100
BSG	UCL	-0.159464	0.0672454	-2.37137	0.025109	0.141961	100
KIAA0319	NIH	-0.248727	0.105127	-2.36597	0.0251394	0.142782	60
PPIB	UCL	-0.762514	0.327333	-2.32948	0.0251826	0.142102	100
TNFRSF4	NIH	0.404353	0.17112	2.36299	0.0253077	0.143201	80
AKT1S1	UCL	-0.690165	0.294657	-2.34226	0.0253267	0.14264	100
CEACAM3	NIH	0.455247	0.192759	2.36174	0.0253784	0.143201	40
ADGRG2	NIH	-0.240707	0.101975	-2.36045	0.0254517	0.143201	50
IL2RB	NIH	0.608067	0.257614	2.36038	0.0254556	0.143201	56.6667
VWA1	NIH	0.453187	0.192035	2.35992	0.0254819	0.143201	83.3333
CTSO	NIH	0.27658	0.117231	2.35927	0.025519	0.143201	70
HEXIM1	NIH	0.40446	0.171481	2.35862	0.0255559	0.143201	96.6667
FOSB	NIH	0.722587	0.306646	2.35642	0.0256822	0.143267	50
RNF41	NIH	0.368047	0.156206	2.35616	0.0256972	0.143267	100
TST	UCL	-0.562196	0.243295	-2.31076	0.0257016	0.144473	30.1587
RARRES1	NIH	0.31806	0.135034	2.35541	0.0257403	0.143267	86.6667
ISM1	NIH	0.404233	0.171759	2.3535	0.0258504	0.143267	90
CPPED1	NIH	0.43936	0.186685	2.35348	0.0258514	0.143267	100
NUCB2	NIH	0.218393	0.092803	2.3533	0.0258616	0.143267	100
CXCL13	NIH	0.39724	0.168967	2.351	0.025995	0.143734	50
ARL2BP	UCL	-0.506101	0.219268	-2.30814	0.0261274	0.146584	95.2381
CCS	NIH	0.61628	0.262512	2.34762	0.0261913	0.144546	73.3333
LRIG3	NIH	0.26638	0.113651	2.34384	0.0264132	0.145354	3.33333
PSME1	NIH	0.373647	0.159501	2.34259	0.0264867	0.145354	100
SH3BP1	NIH	0.284813	0.12158	2.34259	0.0264867	0.145354	70
DXO	NIH	0.440593	0.188386	2.33878	0.0267127	0.14632	100
SLC27A4	UCL	-0.767187	0.332824	-2.30508	0.0267994	0.149866	77.7778
HNRNPUL1	UCL	-0.36754	0.159005	-2.31149	0.026815	0.149866	100
VEGFA	NIH	0.465307	0.19915	2.33646	0.026851	0.146702	100
CEP290	UCL	-0.345469	0.148079	-2.333	0.0268796	0.149941	19.0476
RBKS	NIH	0.554827	0.237519	2.33593	0.0268828	0.146702	90
CRTAC1	NIH	-0.24762	0.106086	-2.33414	0.0269903	0.146877	100
YES1	UCL	-0.889916	0.388261	-2.29206	0.0269953	0.1503	100
CA4	NIH	-0.279293	0.119706	-2.33317	0.0270483	0.146877	83.3333
STX6	NIH	0.47122	0.20199	2.33288	0.0270656	0.146877	93.3333
CEP43	UCL	-0.506368	0.21976	-2.30418	0.0271194	0.150577	49.2063
GTPBP2	UCL	-0.629525	0.275853	-2.2821	0.0271482	0.150577	79.3651
DDX39A	NIH	0.233687	0.100327	2.32925	0.0272853	0.146901	43.3333
EP300	NIH	0.37962	0.163049	2.32825	0.0273455	0.146901	26.6667
TMEM106A	UCL	-0.675631	0.294853	-2.29142	0.0273513	0.151417	100
LYZL2	NIH	0.34022	0.146158	2.32775	0.027376	0.146901	100
F7	NIH	0.335873	0.1443	2.3276	0.0273855	0.146901	100
MAPK9	NIH	0.604433	0.259771	2.32679	0.0274344	0.146901	66.6667
CD300A	NIH	0.279233	0.12001	2.32676	0.0274364	0.146901	90
GPC5	NIH	0.539087	0.231709	2.32657	0.0274479	0.146901	100
SMOC1	NIH	0.308413	0.132584	2.32618	0.0274718	0.146901	100
ASPSCR1	UCL	-0.568743	0.248181	-2.29165	0.027581	0.152142	100
CXCL3	UCL	-0.931755	0.408531	-2.28075	0.0276195	0.152142	100
CNTF	UCL	0.411471	0.180619	2.27812	0.0276385	0.152142	3.1746
AIF1	NIH	0.504607	0.217205	2.32319	0.027655	0.147101	93.3333
PSME2	NIH	0.47026	0.20243	2.32307	0.0276621	0.147101	90
PPP1R2	NIH	0.335867	0.144584	2.32298	0.0276674	0.147101	86.6667
LRRFIP1	NIH	0.41446	0.178483	2.32212	0.0277204	0.147101	100
SRP14	NIH	0.526773	0.226914	2.32147	0.0277607	0.147101	100
PARK7	UCL	-0.511166	0.22284	-2.29387	0.02777	0.152577	100
PAFAH2	UCL	-0.466308	0.204843	-2.27641	0.0278407	0.152577	80.9524
NT5C1A	UCL	0.285216	0.122784	2.32291	0.0278741	0.152577	100
STX16	UCL	-0.916915	0.400588	-2.28892	0.027957	0.152669	93.6508
LGALS8	UCL	-0.390778	0.170447	-2.29266	0.0280416	0.152669	100
OTUD6B	UCL	-0.58206	0.254348	-2.28844	0.0280476	0.152669	82.5397
ELAC1	NIH	0.64694	0.279295	2.31633	0.0280789	0.148519	100
GHRHR	NIH	0.9451	0.408336	2.31452	0.0281918	0.148847	66.6667
RBP7	NIH	0.626013	0.270607	2.31337	0.0282637	0.148851	50
FKBPL	NIH	0.420853	0.181961	2.31288	0.0282944	0.148851	100
TXNDC5	UCL	-0.374348	0.163421	-2.2907	0.0284914	0.154586	100
SPTLC1	UCL	-0.309713	0.136666	-2.2662	0.0285056	0.154586	100
NACC1	UCL	-0.402324	0.176609	-2.27805	0.0285892	0.154634	100
MGMT	UCL	-1.21662	0.5358	-2.27067	0.0286203	0.154634	100
EFNA4	NIH	0.28362	0.122908	2.30759	0.0286277	0.150334	100
FST	UCL	0.430243	0.186971	2.30112	0.0288195	0.155185	100
ELOB	UCL	-0.275155	0.121628	-2.26227	0.0288284	0.155185	41.2698
TOMM20	NIH	0.331293	0.143778	2.3042	0.0288433	0.151159	100
LECT2	NIH	1.24227	0.5393	2.30349	0.0288881	0.151159	0
SMAD1	NIH	0.388707	0.168965	2.30052	0.0290787	0.151819	83.3333
COL1A1	NIH	-0.390387	0.16974	-2.2999	0.0291182	0.151819	16.6667
CCS	UCL	-0.347618	0.153201	-2.26902	0.0291776	0.156776	100
COLEC12	NIH	0.25186	0.109579	2.29844	0.0292124	0.15204	96.6667
VSIR	UCL	-0.304626	0.133619	-2.27981	0.0293933	0.157645	100
PLAT	NIH	0.554813	0.241778	2.29472	0.0294533	0.152999	100
TRDMT1	UCL	-0.661082	0.288562	-2.29095	0.0294669	0.15775	92.0635
APOF	NIH	0.329873	0.143809	2.29383	0.0295112	0.152999	80
NME1	NIH	0.410207	0.178885	2.29313	0.0295568	0.152999	6.66667
SEPTIN8	UCL	-0.259481	0.112911	-2.29811	0.0295775	0.158053	100
SERPINF1	NIH	0.145833	0.0636167	2.29238	0.0296061	0.152999	100
CHAD	NIH	-0.38292	0.167254	-2.28945	0.0297977	0.153718	46.6667
ZNF75D	UCL	0.515811	0.226988	2.27241	0.0298857	0.159235	30.1587
TNFAIP2	UCL	-0.318951	0.140657	-2.26758	0.0299076	0.159235	100
BLOC1S3	UCL	-0.249545	0.111668	-2.23471	0.0299651	0.159251	95.2381
PIBF1	NIH	0.633027	0.277054	2.28485	0.0301012	0.154596	73.3333
PGD	UCL	-0.420735	0.187662	-2.24197	0.0301179	0.159773	88.8889
F2	NIH	0.210633	0.0922014	2.28449	0.030125	0.154596	100
ITPA	NIH	0.54478	0.238471	2.28447	0.0301263	0.154596	100
COPE	NIH	1.06443	0.466334	2.28254	0.0302546	0.154877	33.3333
LCAT	NIH	0.29124	0.127622	2.28205	0.0302871	0.154877	83.3333
NEDD4L	NIH	0.576433	0.252736	2.28077	0.030373	0.155008	86.6667
POSTN	UCL	0.300307	0.132951	2.25878	0.0304092	0.161026	100
NCAM1	NIH	-0.365067	0.160111	-2.28009	0.0304186	0.155008	80
BOLA2_BOLA2B	UCL	-0.500841	0.223509	-2.24081	0.0305449	0.161452	100
TPR	NIH	0.477513	0.209824	2.27578	0.030708	0.15621	100
HSPG2	NIH	0.256547	0.112959	2.27115	0.0310219	0.157533	100
MICALL2	UCL	-0.640549	0.28316	-2.26214	0.0311534	0.164371	38.0952
SCN4B	UCL	-0.333558	0.147236	-2.26547	0.031218	0.164415	100
RP2	NIH	0.196713	0.0868231	2.26568	0.0313967	0.158905	100
SERPINE1	NIH	0.302473	0.133533	2.26515	0.031433	0.158905	100
SLAMF8	NIH	0.495513	0.218786	2.26483	0.031455	0.158905	76.6667
GATA3	UCL	-0.287401	0.130377	-2.20439	0.031623	0.166248	7.93651
PRKAR2A	NIH	0.417913	0.184735	2.26223	0.0316349	0.159538	100
TNXB	NIH	-0.211467	0.0935207	-2.26118	0.0317082	0.159633	36.6667
BRDT	UCL	-0.309504	0.139396	-2.22032	0.0318586	0.167186	76.1905
MEP1B	UCL	1.26358	0.558814	2.26118	0.0320619	0.167673	100
EGFL7	UCL	0.389973	0.17236	2.26255	0.0320749	0.167673	100
PDGFA	NIH	0.334493	0.148294	2.25562	0.0320967	0.161311	100
ABO	UCL	-1.39987	0.6194	-2.26004	0.0321235	0.167673	52.381
SOD1	NIH	0.45808	0.203533	2.25064	0.0324479	0.162558	100
C1QL2	NIH	0.273387	0.121477	2.25053	0.0324559	0.162558	100
UBE2Z	NIH	0.384527	0.171045	2.2481	0.0326288	0.163009	86.6667
ASPSCR1	NIH	0.50042	0.222681	2.24725	0.0326896	0.163009	100
TNFRSF21	NIH	0.257113	0.114429	2.24692	0.0327132	0.163009	93.3333
DLK1	UCL	-0.531394	0.236272	-2.24908	0.0328424	0.17112	100
CAPG	NIH	0.504853	0.225409	2.23972	0.033231	0.164992	13.3333
ALDH2	NIH	0.233927	0.104448	2.23965	0.0332365	0.164992	10
PSMG4	NIH	0.6733	0.300709	2.23904	0.0332804	0.164992	96.6667
HMCN2	UCL	0.479117	0.213393	2.24523	0.0333878	0.173652	100
GSR	NIH	0.18426	0.0823967	2.23625	0.0334833	0.165702	100
GIT1	NIH	0.45878	0.205223	2.23552	0.033537	0.165702	100
GLI2	NIH	0.285087	0.127605	2.23414	0.0336381	0.165921	3.33333
BGN	NIH	0.310027	0.138892	2.23215	0.0337841	0.166361	0
ITGB6	UCL	-0.302713	0.137738	-2.19775	0.0338278	0.17559	100
GGH	UCL	-0.302528	0.135638	-2.23041	0.0338805	0.17559	100
GZMB	NIH	-0.431353	0.193451	-2.22978	0.0339587	0.166733	46.6667
PDIA4	NIH	0.241913	0.108502	2.22958	0.0339736	0.166733	93.3333
NAP1L4	NIH	0.575107	0.258113	2.22812	0.0340818	0.166984	100
RELT	UCL	-0.271988	0.122029	-2.22888	0.0341257	0.176548	100
STOML2	NIH	-0.741287	0.332823	-2.22727	0.0341448	0.167013	73.3333
LXN	NIH	0.328987	0.147824	2.22553	0.0342746	0.167367	56.6667
EGFL7	NIH	0.308767	0.138823	2.22417	0.0343756	0.167581	100
MAN1A2	UCL	0.242499	0.108521	2.23459	0.0344214	0.177763	100
RWDD1	NIH	0.417213	0.187771	2.22192	0.0345442	0.167911	100
RNASE1	NIH	0.339773	0.152931	2.22174	0.0345581	0.167911	93.3333
ZBTB17	NIH	0.367627	0.165846	2.21667	0.0349402	0.169486	100
CCL17	UCL	-0.681556	0.30812	-2.21198	0.0349495	0.180172	100
B4GAT1	UCL	0.225931	0.102355	2.20734	0.0350357	0.180239	100
HDGFL2	UCL	-0.474774	0.21682	-2.18972	0.0350858	0.180239	100
IL13RA1	NIH	0.205933	0.0929912	2.21455	0.0351018	0.169757	70
DCTN2	NIH	0.417107	0.18836	2.21441	0.0351121	0.169757	96.6667
PRDX3	UCL	-0.64694	0.295646	-2.18823	0.0352193	0.180607	96.8254
HSBP1	NIH	0.39734	0.179674	2.21145	0.0353381	0.170568	96.6667
DNAJC21	UCL	-0.193563	0.0890205	-2.17436	0.0355478	0.181972	28.5714
PDGFB	NIH	0.376313	0.170411	2.20826	0.0355832	0.171186	100
ESAM	NIH	0.206327	0.093434	2.20826	0.0355834	0.171186	100
NME3	UCL	0.186715	0.0842668	2.21575	0.0356444	0.182148	100
SSH3	UCL	-0.21989	0.101282	-2.17106	0.0357164	0.182197	11.1111
SMAD5	NIH	0.134953	0.0611679	2.20628	0.0357367	0.171642	90
CD38	NIH	-0.31572	0.143252	-2.20394	0.0359178	0.172008	100
RBM17	UCL	-0.487007	0.226564	-2.14954	0.0359269	0.182952	34.9206
ERBB3	NIH	0.22162	0.100564	2.20378	0.0359306	0.172008	83.3333
FABP5	NIH	0.44138	0.200577	2.20055	0.0361825	0.172931	90
CD74	NIH	0.32104	0.145985	2.19912	0.0362943	0.173182	63.3333
SOD3	UCL	0.211998	0.0965789	2.19507	0.0363418	0.184743	100
LAG3	UCL	0.387035	0.1764	2.19407	0.0364141	0.184789	100
RBP1	NIH	0.356567	0.162357	2.19619	0.036525	0.173999	66.6667
DNPH1	UCL	-0.419648	0.193494	-2.16879	0.0365832	0.185124	100
PBLD	UCL	-0.505015	0.231662	-2.17996	0.0366068	0.185124	93.6508
GRPEL1	NIH	0.386313	0.176086	2.1939	0.0367065	0.17458	100
SYT1	NIH	-0.235907	0.107596	-2.19253	0.0368149	0.174811	100
MTHFD2	UCL	-0.14775	0.0691278	-2.13735	0.0369503	0.186538	1.5873
SNAP25	NIH	-0.253913	0.115966	-2.18954	0.0370532	0.175362	86.6667
TFPI2	NIH	0.398907	0.182313	2.18803	0.0371741	0.175362	33.3333
ACRBP	UCL	-0.239777	0.11095	-2.16114	0.0371905	0.187427	90.4762
STIP1	NIH	0.55512	0.253797	2.18726	0.0372362	0.175362	100
VASN	NIH	0.178173	0.0814622	2.18719	0.0372416	0.175362	90
CHRDL1	NIH	0.342127	0.156469	2.18654	0.0372936	0.175362	86.6667
ARAF	UCL	-0.421596	0.196045	-2.15051	0.0373005	0.187658	11.1111
SKAP1	NIH	0.899767	0.411557	2.18625	0.0373171	0.175362	26.6667
NELL2	NIH	-0.21846	0.0999607	-2.18546	0.0373809	0.175362	10
LTBP3	NIH	0.861047	0.394075	2.18498	0.0374193	0.175362	90
USO1	NIH	0.49426	0.226273	2.18435	0.0374705	0.175362	76.6667
NUMB	UCL	-0.768724	0.357154	-2.15236	0.0375848	0.188763	100
IGBP1	NIH	0.78362	0.359174	2.18173	0.0376825	0.176072	76.6667
NCR3LG1	NIH	0.309693	0.142048	2.18021	0.0378062	0.176369	100
S100A4	NIH	0.4619	0.212157	2.17716	0.0380551	0.176682	100
CCN2	NIH	0.34166	0.156951	2.17685	0.0380802	0.176682	100
NOTCH2	NIH	-0.27352	0.12565	-2.17684	0.0380809	0.176682	90
SCIN	NIH	0.691627	0.317781	2.17643	0.0381151	0.176682	23.3333
ST6GAL1	NIH	0.46752	0.21493	2.17522	0.0382142	0.176862	73.3333
GET3	NIH	0.637407	0.293152	2.17432	0.0382881	0.176924	56.6667
RP2	UCL	-0.295483	0.137201	-2.15366	0.0385883	0.193167	98.4127
DPEP1	UCL	0.392768	0.180484	2.17619	0.0385937	0.193167	100
WFDC2	UCL	-0.349311	0.160585	-2.17525	0.0388908	0.194321	100
ADH4	NIH	0.69744	0.322125	2.16512	0.0390524	0.179669	86.6667
CA5A	NIH	0.699227	0.323144	2.16383	0.039161	0.179669	80
IDS	NIH	0.0726933	0.0336097	2.16287	0.0392418	0.179669	80
C1QBP	NIH	0.515047	0.238149	2.16271	0.039255	0.179669	66.6667
VIM	NIH	0.54238	0.250806	2.16255	0.0392685	0.179669	100
TGOLN2	NIH	0.208913	0.0966177	2.16227	0.0392922	0.179669	86.6667
NFU1	NIH	0.432733	0.200151	2.16203	0.0393122	0.179669	73.3333
PCYT2	UCL	-0.625577	0.292842	-2.13623	0.0394455	0.196438	100
SWAP70	UCL	-0.231488	0.107724	-2.1489	0.039478	0.196438	100
AK1	NIH	0.7837	0.362845	2.15988	0.0394941	0.180039	100
FNDC1	NIH	0.348247	0.161254	2.15962	0.0395162	0.180039	83.3333
TNFSF14	UCL	-0.372639	0.174036	-2.14116	0.0395162	0.196438	100
STAU1	NIH	0.539273	0.249815	2.15869	0.0395947	0.180116	100
ERI1	UCL	-0.250067	0.117337	-2.13119	0.0397243	0.197138	15.873
QPCT	NIH	0.241087	0.111778	2.15683	0.0397528	0.18014	96.6667
PRUNE2	NIH	0.32592	0.151136	2.15646	0.0397839	0.18014	86.6667
MDGA1	NIH	0.607933	0.281913	2.15646	0.0397847	0.18014	80
IL1RL1	NIH	0.438627	0.203576	2.15461	0.0399424	0.180574	83.3333
MAX	UCL	-0.930974	0.438967	-2.12083	0.0399458	0.197854	93.6508
WFIKKN2	UCL	0.287235	0.133167	2.15696	0.0400039	0.197854	100
PODXL2	UCL	0.222346	0.103039	2.15787	0.0403491	0.199224	100
CASP10	NIH	0.745053	0.346735	2.14877	0.0404447	0.182308	83.3333
AMPD3	NIH	0.505467	0.235243	2.1487	0.0404505	0.182308	100
GIPC2	UCL	-0.221196	0.102705	-2.15371	0.0405527	0.199891	100
CCL15	NIH	0.472907	0.220266	2.14698	0.0405996	0.182494	73.3333
CDH2	NIH	0.408053	0.190077	2.14678	0.0406166	0.182494	100
IGFBP3	NIH	0.26136	0.121819	2.14549	0.0407293	0.18272	73.3333
TNN	NIH	0.334087	0.155962	2.1421	0.0410246	0.183763	86.6667
YOD1	UCL	-0.538947	0.254775	-2.11538	0.0410296	0.201902	100
RGMB	UCL	-0.190701	0.0889421	-2.1441	0.0411159	0.201986	100
ITGAM	NIH	-0.264687	0.123641	-2.14077	0.0411417	0.184005	46.6667
F2R	NIH	0.235913	0.110247	2.13986	0.0412211	0.184079	0
DHPS	UCL	-0.234354	0.11228	-2.08724	0.0414298	0.203187	55.5556
TNFSF13	UCL	0.205513	0.0961552	2.13731	0.0415711	0.203538	100
NT5C3A	NIH	0.638653	0.299038	2.1357	0.0415892	0.185214	100
HRC	NIH	-0.32978	0.154424	-2.13555	0.0416019	0.185214	66.6667
MSRA	UCL	-0.55991	0.266581	-2.10034	0.0417324	0.203831	100
BCAN	NIH	-0.235593	0.110408	-2.13385	0.0417531	0.185605	83.3333
REG3G	UCL	-0.348054	0.165129	-2.10778	0.0418172	0.203831	100
ACADSB	UCL	-0.735531	0.351775	-2.09091	0.0418402	0.203831	98.4127
PDIA2	NIH	-0.375493	0.176098	-2.1323	0.0418915	0.185937	0
GCLM	NIH	0.543107	0.254897	2.13069	0.0420353	0.186277	26.6667
PKLR	NIH	0.7883	0.370191	2.12944	0.0421471	0.186277	96.6667
CTSE	NIH	0.48168	0.226215	2.12931	0.0421591	0.186277	80
MAMDC4	UCL	0.549845	0.25772	2.13349	0.0423173	0.205813	100
NMNAT1	NIH	0.828913	0.389821	2.12639	0.0424213	0.187153	100
FOLH1	NIH	0.63962	0.300915	2.12559	0.0424941	0.187191	63.3333
SFRP1	UCL	0.6574	0.3135	2.09697	0.0427431	0.207538	100
HNRNPUL1	NIH	0.574527	0.270899	2.12082	0.0429269	0.188814	100
HYAL1	UCL	0.203492	0.0959254	2.12136	0.0430445	0.208655	100
NXPH1	NIH	-0.37272	0.175937	-2.11849	0.0431401	0.189467	66.6667
ADGRD1	UCL	-0.27685	0.130922	-2.11462	0.0432332	0.209223	100
OTUD6B	NIH	0.51842	0.244986	2.11612	0.0433575	0.189816	100
SH3GLB2	NIH	0.686887	0.32466	2.11571	0.0433952	0.189816	100
NEXN	NIH	0.4161	0.196743	2.11494	0.0434658	0.189816	86.6667
KIT	NIH	-0.25292	0.119612	-2.11451	0.0435059	0.189816	60
SDCCAG8	NIH	0.447713	0.211776	2.11409	0.0435441	0.189816	100
FKBP4	UCL	-0.460413	0.21965	-2.09612	0.0436498	0.21089	100
SIRPB1	NIH	0.349667	0.165561	2.11202	0.0437363	0.19037	83.3333
ST13	UCL	-0.422586	0.202572	-2.08611	0.0437534	0.211042	100
PSMG3	NIH	0.773027	0.366343	2.11012	0.0439129	0.190729	100
BOLA2_BOLA2B	NIH	0.59242	0.280804	2.10973	0.0439491	0.190729	100
NDST1	NIH	0.40304	0.191214	2.1078	0.0441289	0.190816	73.3333
ST13	NIH	0.700687	0.332447	2.10767	0.0441414	0.190816	93.3333
TGFBR1	NIH	0.20932	0.0993255	2.10741	0.0441649	0.190816	96.6667
GNE	UCL	-0.425366	0.203527	-2.08998	0.044243	0.21272	77.7778
CD109	NIH	-0.2758	0.130975	-2.10575	0.0443211	0.191208	53.3333
GAS2	NIH	0.46884	0.222738	2.10489	0.0444012	0.191272	70
FGF16	UCL	-0.70654	0.335825	-2.10389	0.0444342	0.21272	34.9206
CSNK2A1	UCL	-0.252566	0.122133	-2.06796	0.0444637	0.21272	42.8571
BRD1	UCL	0.168538	0.081979	2.05587	0.0444677	0.21272	3.1746
THTPA	UCL	-0.643249	0.309017	-2.0816	0.0444702	0.21272	100
SEL1L	UCL	-0.176944	0.0842718	-2.09968	0.044538	0.21272	100
EFEMP1	NIH	0.309513	0.147188	2.10284	0.0445948	0.191341	90
CCDC134	NIH	0.415787	0.19778	2.10227	0.0446486	0.191341	56.6667
FKBP7	UCL	-0.440025	0.21271	-2.06866	0.0446962	0.213127	95.2381
STAB2	NIH	0.224513	0.106901	2.10019	0.0448451	0.191341	100
HK2	NIH	1.43398	0.682842	2.10002	0.0448616	0.191341	86.6667
STX3	NIH	0.437987	0.208619	2.09946	0.0449147	0.191341	96.6667
ATP6V1G1	NIH	0.4227	0.201345	2.09938	0.044922	0.191341	90
CDH5	NIH	-0.26038	0.124036	-2.09923	0.044936	0.191341	86.6667
VSTM1	NIH	0.68378	0.325736	2.09919	0.0449406	0.191341	56.6667
MYDGF	UCL	-0.725641	0.3505	-2.0703	0.0451727	0.215048	100
NEFL	UCL	-0.371624	0.177567	-2.09286	0.0452622	0.215124	100
CES3	NIH	0.472447	0.225435	2.09572	0.0452712	0.192168	0
AARSD1	NIH	0.724647	0.345832	2.09537	0.0453041	0.192168	100
ATG4A	NIH	0.805513	0.384619	2.09431	0.0454054	0.192168	96.6667
FRZB	NIH	0.196693	0.0939372	2.09388	0.045447	0.192168	70
TPMT	NIH	0.446427	0.213223	2.09371	0.0454634	0.192168	90
CRADD	NIH	0.5046	0.241219	2.09188	0.0456397	0.192601	100
CFI	NIH	0.187587	0.0897142	2.09094	0.0457301	0.192601	76.6667
PAK4	NIH	0.762707	0.364854	2.09045	0.0457776	0.192601	53.3333
FGF16	NIH	0.822167	0.393398	2.08991	0.0458291	0.192601	16.6667
DTX3	NIH	0.181233	0.0867705	2.08865	0.045951	0.192836	100
PER3	UCL	-0.791721	0.382709	-2.06873	0.0461298	0.218892	57.1429
SF3B4	NIH	0.376827	0.180619	2.08631	0.0461785	0.193513	16.6667
BRD1	NIH	0.660827	0.316953	2.08494	0.0463124	0.193797	10
LACTB2	UCL	-0.410263	0.199867	-2.05268	0.0463852	0.219747	100
SNRPB2	NIH	0.669413	0.321405	2.08277	0.0465239	0.193812	100
HNRNPK	UCL	-0.290398	0.141038	-2.059	0.046528	0.220067	49.2063
DPT	NIH	0.263433	0.126491	2.08263	0.0465375	0.193812	86.6667
PPM1B	NIH	0.419087	0.201259	2.08232	0.046568	0.193812	6.66667
SOD3	NIH	-0.19314	0.0927923	-2.08142	0.0466562	0.193812	100
ITGA11	NIH	-0.38124	0.183191	-2.0811	0.0466877	0.193812	0
FBP1	NIH	0.76726	0.368727	2.08084	0.0467137	0.193812	3.33333
PIK3AP1	NIH	0.49442	0.237966	2.07769	0.047024	0.194823	100
RAB2B	UCL	-0.458162	0.223443	-2.05046	0.047078	0.222309	100
SPP1	UCL	-0.387746	0.185778	-2.08715	0.0471631	0.222351	100
UBE2L6	NIH	0.32898	0.158652	2.0736	0.04743	0.196163	100
GPC1	NIH	-0.21788	0.105103	-2.07302	0.0474884	0.196163	90
TTF2	UCL	-0.417887	0.204228	-2.04618	0.0475007	0.223239	42.8571
PHLDB1	UCL	-0.331186	0.161937	-2.04515	0.0475165	0.223239	100
JAM3	UCL	-0.288519	0.142436	-2.02561	0.0475806	0.223239	100
CXCL5	NIH	-1.12115	0.541111	-2.07193	0.0475963	0.196163	100
CLSPN	NIH	0.482833	0.233057	2.07174	0.0476157	0.196163	23.3333
EPN1	NIH	0.627793	0.303238	2.0703	0.0477598	0.19648	100
WFIKKN2	NIH	-0.302527	0.146225	-2.06892	0.0478989	0.196776	73.3333
HRG	UCL	0.226766	0.110381	2.05439	0.0479636	0.224676	100
ADAMTS16	NIH	0.444473	0.21495	2.0678	0.0480108	0.196959	93.3333
FBP1	UCL	0.594731	0.292271	2.03486	0.0480437	0.224691	47.619
MENT	UCL	0.138876	0.067838	2.04717	0.0481759	0.224949	100
RNASET2	NIH	0.256807	0.124348	2.06522	0.0482717	0.197434	100
CHEK2	NIH	0.598233	0.289731	2.06479	0.0483152	0.197434	100
NUDT10	NIH	0.464	0.22479	2.06415	0.0483797	0.197434	26.6667
STC2	NIH	0.218333	0.105811	2.06343	0.0484527	0.197434	100
CLEC4M	NIH	0.37732	0.18287	2.06332	0.0484643	0.197434	76.6667
IL17RA	NIH	-0.311047	0.150846	-2.06201	0.0485972	0.197701	56.6667
YWHAQ	NIH	0.268353	0.130447	2.05718	0.0490918	0.199436	100
SERPIND1	NIH	0.255947	0.124561	2.05478	0.0493383	0.19999	83.3333
BCHE	NIH	0.27406	0.133398	2.05445	0.0493728	0.19999	86.6667
IFNLR1	NIH	0.486067	0.23666	2.05386	0.0494334	0.19999	80
APOC1	UCL	0.290167	0.141113	2.05627	0.0495199	0.230407	100
JPT2	UCL	-0.749796	0.369615	-2.02859	0.0495639	0.230407	100
SNAP23	UCL	-0.795181	0.394368	-2.01634	0.0495812	0.230407	100
MYDGF	NIH	0.511333	0.249236	2.0516	0.0496672	0.200408	100
PROS1	UCL	-0.163472	0.0795821	-2.05413	0.0496712	0.230459	100
HAO1	NIH	1.05123	0.512408	2.05154	0.0496737	0.200408	80
LILRA2	NIH	0.33932	0.165734	2.04738	0.0501075	0.20188	73.3333
OXT	NIH	1.2327	0.6024	2.04632	0.0502188	0.20205	53.3333
SCRG1	UCL	-0.220557	0.107602	-2.04974	0.0503027	0.232843	100
SH2D1A	UCL	-0.224604	0.110441	-2.0337	0.0503444	0.232843	100
PYDC1	UCL	-0.305391	0.149929	-2.03691	0.0504876	0.233136	100
HMGCL	NIH	0.440047	0.215484	2.04213	0.0506587	0.20354	40
TRAF3	NIH	0.450027	0.220447	2.04143	0.0507332	0.203559	100
CAT	NIH	0.563813	0.27664	2.03807	0.0510891	0.204706	100
MTSS2	UCL	-0.741134	0.368621	-2.01056	0.0510917	0.235554	98.4127
BLMH	NIH	0.285733	0.140243	2.03741	0.0511594	0.204708	86.6667
PTRHD1	UCL	-0.474478	0.236926	-2.00265	0.0512844	0.235694	100
IL1RL1	UCL	0.397639	0.195042	2.03874	0.0513046	0.235694	100
CYB5A	UCL	-0.445422	0.220137	-2.02339	0.0513641	0.235694	28.5714
KCNC4	UCL	-0.329231	0.164056	-2.00682	0.0514844	0.235876	31.746
DNAJB2	NIH	0.462367	0.227557	2.03187	0.0517529	0.206717	100
MAP2K6	UCL	-0.754502	0.375532	-2.00915	0.0517975	0.236939	100
C1GALT1C1	NIH	0.345987	0.170368	2.03082	0.0518665	0.206717	100
HEG1	NIH	-0.212433	0.104608	-2.03075	0.0518737	0.206717	86.6667
IL16	NIH	0.320633	0.157945	2.03003	0.0519518	0.206747	96.6667
LONP1	UCL	-0.692856	0.34755	-1.99355	0.0519994	0.237491	100
CHMP1A	NIH	0.435007	0.214418	2.02878	0.0520864	0.20678	96.6667
NFX1	NIH	0.503107	0.248002	2.02864	0.0521016	0.20678	100
NOTCH2	UCL	0.181218	0.0893756	2.0276	0.0521742	0.237918	100
CIRBP	UCL	-0.824507	0.412288	-1.99983	0.0522837	0.238021	100
CNPY2	NIH	0.955347	0.471391	2.02665	0.0523172	0.207355	100
MTSS1	UCL	-0.685042	0.342317	-2.00119	0.0524212	0.238021	55.5556
FABP5	UCL	-0.588796	0.291714	-2.0184	0.0524411	0.238021	100
CNPY4	NIH	0.493247	0.243603	2.02479	0.0525197	0.207876	96.6667
EIF5	UCL	-0.306461	0.154369	-1.98525	0.0526801	0.238735	6.34921
APOH	NIH	0.287833	0.142319	2.02246	0.0527752	0.208605	93.3333
SEMA3F	UCL	0.185679	0.0917697	2.02332	0.0529025	0.239371	100
PPM1F	NIH	0.225947	0.111797	2.02104	0.0529308	0.208937	93.3333
TNFRSF10B	NIH	0.2771	0.137338	2.01765	0.0533041	0.209998	93.3333
F13B	NIH	0.211493	0.104868	2.01676	0.0534018	0.209998	86.6667
NECTIN2	NIH	0.230867	0.114494	2.01642	0.0534403	0.209998	100
SESTD1	UCL	-0.481171	0.242207	-1.98661	0.0534773	0.241153	57.1429
ARFIP1	NIH	0.392973	0.194928	2.016	0.0534868	0.209998	83.3333
DPY30	UCL	-0.350515	0.174034	-2.01406	0.0535341	0.241153	100
LBR	UCL	-0.454084	0.228063	-1.99105	0.0535437	0.241153	100
VSIG10	UCL	0.268969	0.134104	2.00568	0.0537589	0.241719	100
SORD	NIH	0.626213	0.311005	2.01352	0.053762	0.210546	6.66667
LCN15	NIH	0.441727	0.219389	2.01344	0.0537703	0.210546	83.3333
NELL1	UCL	0.267032	0.132308	2.01827	0.0538347	0.241719	100
WNT9A	NIH	-0.29566	0.146953	-2.01193	0.0539387	0.210923	90
APBB1IP	NIH	0.411067	0.204484	2.01026	0.0541258	0.211269	66.6667
VCAM1	NIH	0.228253	0.113567	2.00985	0.0541715	0.211269	90
SUMF2	NIH	0.44872	0.223377	2.00881	0.0542888	0.211319	96.6667
MCTS1	NIH	0.244253	0.121613	2.00845	0.0543288	0.211319	6.66667
C2orf69	UCL	-0.34893	0.174941	-1.99455	0.0543693	0.243718	84.127
IGFBP1	UCL	0.963724	0.481224	2.00265	0.0544958	0.243718	100
ANGPTL4	NIH	0.347693	0.173278	2.00657	0.0545408	0.211862	80
SLC1A4	UCL	-0.350315	0.178417	-1.96346	0.0545652	0.243718	39.6825
ITM2A	UCL	-0.412787	0.206871	-1.99539	0.0546135	0.243718	100
B2M	NIH	0.239653	0.119583	2.00407	0.0548225	0.212596	100
NRCAM	UCL	0.295226	0.146866	2.01017	0.0548461	0.244383	100
IGFBP6	NIH	0.203967	0.101832	2.00298	0.0549462	0.212596	100
RPA2	NIH	0.374233	0.18684	2.00296	0.054948	0.212596	3.33333
CALCA	NIH	0.51856	0.259219	2.00047	0.0552318	0.213412	90
C1QA	NIH	0.12358	0.0618203	1.99902	0.0553972	0.213545	96.6667
LZTFL1	UCL	-0.501441	0.25461	-1.96944	0.0554119	0.246528	98.4127
NCF2	NIH	0.63986	0.320108	1.99889	0.0554122	0.213545	96.6667
GFRAL	UCL	0.439676	0.219375	2.00422	0.0555568	0.246725	100
PRND	UCL	0.413185	0.207217	1.99397	0.055625	0.246725	100
DDX1	NIH	0.456347	0.228577	1.99647	0.0556891	0.21433	3.33333
SLMAP	UCL	-0.604554	0.302394	-1.99923	0.0558423	0.247314	100
PPP1R14A	UCL	-0.566823	0.288659	-1.96365	0.0559647	0.247481	98.4127
CD207	NIH	0.317767	0.159425	1.9932	0.0560657	0.215496	86.6667
MORF4L2	UCL	-0.244921	0.122134	-2.00534	0.0561685	0.248007	9.52381
PODXL	NIH	-0.115067	0.0577819	-1.9914	0.0562742	0.21565	96.6667
DCC	UCL	-0.185117	0.0941744	-1.96568	0.0563048	0.248234	1.5873
CXCL3	NIH	-0.960053	0.482397	-1.99017	0.0564162	0.21565	100
ACVRL1	UCL	-0.17155	0.0864281	-1.98489	0.0566062	0.249187	100
DAND5	NIH	1.41519	0.711691	1.98849	0.0566115	0.21565	6.66667
PDIA3	NIH	0.26452	0.133043	1.98824	0.0566415	0.21565	36.6667
GART	NIH	-0.248073	0.124773	-1.9882	0.0566458	0.21565	20
HAVCR2	NIH	0.2926	0.147206	1.9877	0.0567045	0.21565	90
CCN3	NIH	0.324513	0.163265	1.98765	0.0567104	0.21565	90
CXCL11	NIH	-0.693133	0.348809	-1.98714	0.0567693	0.21565	90
GPHA2	NIH	0.3653	0.183832	1.98714	0.0567695	0.21565	93.3333
PRSS8	NIH	0.37082	0.186696	1.98623	0.0568762	0.215775	70
ITGB1	NIH	-0.15474	0.0779706	-1.98459	0.0570674	0.21622	80
OMD	NIH	-0.315587	0.15917	-1.9827	0.0572903	0.216577	63.3333
ECSCR	NIH	0.3571	0.180123	1.98253	0.0573096	0.216577	86.6667
RAB37	UCL	-0.589598	0.296431	-1.98899	0.0573908	0.251503	65.0794
RANBP2	UCL	-0.376252	0.184546	-2.0388	0.0574457	0.251503	4.7619
BPIFA2	UCL	0.577641	0.291947	1.97858	0.0574706	0.251503	100
OBP2B	UCL	0.491689	0.247569	1.98607	0.0574765	0.251503	100
TMED1	NIH	-0.678973	0.342733	-1.98106	0.0574833	0.216905	56.6667
DPP10	NIH	-0.2467	0.124562	-1.98054	0.0575447	0.216905	73.3333
BAIAP2	UCL	-0.646184	0.327323	-1.97415	0.0576721	0.251981	88.8889
KCNH2	UCL	0.713097	0.360438	1.97842	0.0578663	0.252452	28.5714
TNFAIP8L2	UCL	-0.386165	0.198703	-1.94343	0.0582628	0.25349	90.4762
CASP9	UCL	-0.468742	0.24134	-1.94224	0.0582775	0.25349	1.5873
PREB	UCL	0.249738	0.126792	1.96967	0.0583792	0.253555	52.381
LGALS9	NIH	0.30828	0.156219	1.97339	0.058395	0.219631	90
OGFR	NIH	0.19068	0.0966351	1.9732	0.0584181	0.219631	100
DNAJA4	NIH	0.559287	0.283986	1.96941	0.0588723	0.221055	100
PLAT	UCL	0.330307	0.168642	1.95863	0.0588736	0.255323	100
CHAC2	UCL	-0.473435	0.242449	-1.95272	0.0590394	0.255662	96.8254
CTF1	UCL	-0.618599	0.317504	-1.94832	0.0591728	0.255861	55.5556
NACC1	NIH	0.3196	0.162633	1.96516	0.0593867	0.221667	76.6667
VMO1	NIH	0.585587	0.297994	1.9651	0.0593947	0.221667	63.3333
C8B	NIH	0.230767	0.117438	1.96501	0.0594052	0.221667	86.6667
GP2	NIH	-0.775233	0.394661	-1.9643	0.0594914	0.221667	90
FKBP1B	UCL	-0.305553	0.158002	-1.93386	0.0595042	0.256872	3.1746
STXBP3	NIH	0.201527	0.102607	1.96407	0.0595198	0.221667	23.3333
ERMAP	NIH	0.320013	0.162941	1.96398	0.0595307	0.221667	100
F9	NIH	0.26156	0.133198	1.96369	0.0595659	0.221667	83.3333
EGF	UCL	-0.901732	0.464997	-1.93922	0.0595823	0.256872	100
TDO2	NIH	0.352347	0.17952	1.96271	0.0596851	0.221828	70
UNC79	UCL	-0.308594	0.159282	-1.93741	0.0597415	0.256943	63.4921
THRAP3	UCL	0.806553	0.413445	1.95081	0.0597745	0.256943	82.5397
MRPL52	NIH	0.1859	0.0948109	1.96074	0.0599256	0.222439	0
AGR2	UCL	-0.760822	0.392911	-1.93637	0.0602118	0.258442	44.4444
RET	UCL	-0.325762	0.166398	-1.95772	0.0604899	0.259255	100
SERPINA6	NIH	0.15944	0.0815519	1.95507	0.0606231	0.224744	96.6667
AZI2	NIH	0.392673	0.201034	1.95326	0.0608475	0.225061	93.3333
IL15RA	NIH	0.289947	0.148488	1.95266	0.0609218	0.225061	90
TCOF1	NIH	0.24212	0.124004	1.95252	0.0609396	0.225061	70
TOP1	UCL	-1.01778	0.519599	-1.95878	0.0609972	0.261046	95.2381
PM20D1	UCL	-1.37218	0.702334	-1.95374	0.0613696	0.262084	93.6508
TYRO3	UCL	0.216614	0.110956	1.95225	0.0614189	0.262084	100
SLC51B	NIH	0.468707	0.240751	1.94685	0.0616477	0.227389	86.6667
AHNAK2	NIH	0.284373	0.14615	1.94576	0.0617844	0.227606	90
TRAF2	UCL	-0.510113	0.264376	-1.9295	0.0618558	0.263563	100
ABO	NIH	1.56678	0.805815	1.94434	0.0619631	0.227816	96.6667
XG	NIH	0.224493	0.115522	1.94329	0.0620958	0.227816	76.6667
DYNLT1	NIH	0.4868	0.250546	1.94295	0.0621383	0.227816	100
PDLIM5	NIH	0.536987	0.276397	1.94281	0.0621564	0.227816	100
ASGR1	UCL	-0.265639	0.13652	-1.94579	0.0623003	0.264726	100
CD8A	UCL	0.439868	0.226363	1.9432	0.0623097	0.264726	100
EIF4E	NIH	0.72974	0.375871	1.94146	0.0623271	0.227816	93.3333
CBS	NIH	0.557933	0.287504	1.94061	0.0624352	0.227816	20
TF	NIH	0.176933	0.091183	1.94042	0.0624591	0.227816	83.3333
BNIP2	UCL	-0.205812	0.107928	-1.90694	0.0625108	0.264946	12.6984
UROS	NIH	0.79372	0.409161	1.93987	0.0625286	0.227816	80
FSTL1	NIH	0.14712	0.0758442	1.93977	0.0625423	0.227816	96.6667
THY1	NIH	0.269653	0.139096	1.93861	0.0626893	0.228067	76.6667
ADIPOQ	UCL	0.428268	0.220672	1.94075	0.0627027	0.264946	100
CLEC1B	UCL	-0.600848	0.313183	-1.91852	0.0627185	0.264946	100
EHD3	UCL	-0.963086	0.5034	-1.91316	0.0627691	0.264946	100
MYL6B	UCL	0.496725	0.257266	1.93079	0.0628147	0.264946	31.746
APOL1	NIH	-0.62296	0.321516	-1.93757	0.0628217	0.22821	0
GALNT3	NIH	0.411893	0.212636	1.93708	0.0628846	0.22821	86.6667
CD99	NIH	0.124153	0.0641604	1.93505	0.0631446	0.228424	100
BAG4	NIH	0.37318	0.192886	1.93472	0.0631869	0.228424	100
FGFBP1	NIH	-0.36282	0.187618	-1.93382	0.0633013	0.228424	73.3333
PLXDC2	NIH	-0.470253	0.243201	-1.9336	0.0633305	0.228424	3.33333
GABARAPL1	NIH	0.344653	0.178247	1.93357	0.0633341	0.228424	16.6667
CAMSAP1	NIH	0.456353	0.236138	1.93257	0.0634625	0.228508	100
CD300C	NIH	0.308153	0.159494	1.93207	0.063527	0.228508	86.6667
VWF	NIH	-0.468347	0.242511	-1.93124	0.0636338	0.228508	100
TNXB	UCL	0.238376	0.123226	1.93446	0.0637366	0.268447	100
SCRIB	NIH	0.324493	0.168125	1.93008	0.0637842	0.228508	99.1667
DEFA1_DEFA1B	NIH	0.5899	0.305678	1.92981	0.0638186	0.228508	100
CPTP	NIH	0.203513	0.105482	1.92936	0.063877	0.228508	80
PRDX6	NIH	0.358347	0.185754	1.92915	0.0639041	0.228508	56.6667
PHACTR2	NIH	0.435507	0.225882	1.92803	0.0640494	0.228748	96.6667
PSMG3	UCL	-0.317977	0.167355	-1.90002	0.0643067	0.270458	100
SCLY	NIH	0.408673	0.212316	1.92483	0.0644654	0.229953	86.6667
ILKAP	NIH	0.4764	0.24772	1.92314	0.0646867	0.230461	100
PLA2G1B	NIH	-0.48856	0.254156	-1.92229	0.064798	0.230577	86.6667
EFHD1	UCL	0.228426	0.119345	1.914	0.0649468	0.272758	100
PPCDC	NIH	0.343587	0.178973	1.91976	0.0651294	0.231474	96.6667
CHMP6	UCL	-0.347024	0.183514	-1.89099	0.065177	0.273332	100
PNPT1	UCL	-0.863833	0.447584	-1.92999	0.0654815	0.273891	36.5079
UMOD	UCL	0.338737	0.176336	1.92097	0.0654977	0.273891	100
GCNT1	NIH	0.247187	0.12895	1.91692	0.0655045	0.232342	100
CASP9	NIH	0.456853	0.238353	1.91671	0.0655324	0.232342	6.66667
MERTK	NIH	0.217547	0.113543	1.91599	0.0656279	0.232399	100
GIPR	NIH	0.450467	0.235266	1.91471	0.0657974	0.232717	26.6667
CA2	NIH	1.05126	0.549285	1.91387	0.0659095	0.232833	100
EPHA1	UCL	-0.240195	0.125655	-1.91155	0.0659986	0.275219	100
NDRG1	UCL	-0.850922	0.44274	-1.92194	0.0660456	0.275219	100
PTPRN2	NIH	-0.20646	0.107945	-1.91264	0.0660737	0.232889	76.6667
IL6	NIH	0.668047	0.349296	1.91255	0.0660848	0.232889	52.5
NAGPA	UCL	0.142472	0.0745503	1.91108	0.0661135	0.275219	100
HGFAC	NIH	0.185527	0.0970511	1.91164	0.0662068	0.233038	100
DUSP13	UCL	-0.279188	0.14663	-1.90403	0.0662822	0.275219	98.4127
TADA3	UCL	-0.321786	0.170223	-1.89038	0.0662862	0.275219	6.34921
BAMBI	NIH	0.272793	0.14275	1.91099	0.0662932	0.233062	76.6667
TRPV3	UCL	0.443687	0.233795	1.89776	0.0663808	0.275222	4.7619
MEGF9	NIH	0.15908	0.0832975	1.90978	0.0664552	0.233294	93.3333
ITM2A	NIH	-0.435553	0.228121	-1.90931	0.0665188	0.233294	100
TMED4	UCL	0.36976	0.194272	1.90331	0.0667691	0.276439	7.93651
IL22RA1	NIH	0.657253	0.344685	1.90682	0.0668527	0.234185	70
FLRT2	NIH	0.257253	0.134954	1.90622	0.0669332	0.234186	93.3333
GAD2	NIH	0.327773	0.172138	1.90413	0.067216	0.234895	3.33333
GALNT2	UCL	0.207581	0.109271	1.89969	0.0672215	0.277918	100
FUOM	NIH	0.440987	0.231811	1.90236	0.0674562	0.235288	80
YTHDF3	NIH	0.51982	0.273286	1.90211	0.0674895	0.235288	53.3333
LZTFL1	NIH	0.34382	0.180842	1.90122	0.0676103	0.235429	46.6667
RBM17	NIH	0.56752	0.29867	1.90016	0.0677552	0.235637	10
OPTC	NIH	-0.347587	0.182979	-1.8996	0.0678313	0.235637	80
DIPK1C	UCL	-0.351927	0.186975	-1.88222	0.0679007	0.28033	33.3333
SCGB3A1	UCL	0.223609	0.117699	1.89983	0.0680738	0.280648	100
MYH9	NIH	0.502053	0.264662	1.89696	0.0681925	0.236611	100
LMOD1	UCL	-0.25902	0.137338	-1.88601	0.0683574	0.281159	100
SUMF1	UCL	0.549846	0.289922	1.89653	0.06839	0.281159	69.8413
BCL2	NIH	0.50944	0.268929	1.89433	0.0685532	0.237581	96.6667
FUT1	NIH	-0.460073	0.243053	-1.8929	0.0687508	0.237581	100
PCDH1	NIH	0.12538	0.066257	1.89233	0.0688289	0.237581	100
EBAG9	NIH	0.482127	0.254783	1.89231	0.0688323	0.237581	93.3333
SERPINB1	NIH	0.476633	0.251975	1.89159	0.0689311	0.237581	96.6667
NFIC	NIH	0.2919	0.154343	1.89125	0.0689786	0.237581	96.6667
METAP1	NIH	0.423533	0.224026	1.89056	0.0690739	0.237581	30
TFAP2A	UCL	0.462662	0.244692	1.89079	0.0691781	0.283127	17.4603
F2R	UCL	-0.339122	0.181601	-1.8674	0.0692269	0.283127	100
CRLF1	NIH	0.201093	0.10643	1.88944	0.0692293	0.237581	73.3333
CR1	NIH	0.252027	0.133389	1.8894	0.0692339	0.237581	90
PDCD6	UCL	0.427199	0.225556	1.89398	0.0692534	0.283127	100
PPCDC	UCL	-0.306713	0.163662	-1.87406	0.0692658	0.283127	100
MAPK13	NIH	-0.5379	0.284782	-1.88881	0.0693161	0.237581	46.6667
LPP	UCL	-0.438086	0.235266	-1.86209	0.0693951	0.283127	88.8889
SPINK6	UCL	-0.401861	0.213371	-1.8834	0.0694498	0.283127	100
RANBP1	NIH	0.711633	0.376997	1.88764	0.0694797	0.237581	100
ERCC1	NIH	-0.208713	0.110582	-1.88741	0.0695115	0.237581	13.3333
SERPINI2	NIH	-0.50276	0.266393	-1.88729	0.0695279	0.237581	40
AKR1B1	NIH	0.46414	0.246109	1.88591	0.0697198	0.237958	96.6667
IFT20	NIH	0.268587	0.142585	1.8837	0.0700295	0.238577	53.3333
ASRGL1	UCL	-0.712145	0.382115	-1.86369	0.0700566	0.285203	100
FGF5	NIH	0.286773	0.152259	1.88345	0.0700643	0.238577	30
NPTX2	NIH	-0.26788	0.14229	-1.88264	0.0701783	0.238688	93.3333
SPINK6	NIH	-0.363567	0.193226	-1.88156	0.07033	0.238926	63.3333
DDX58	UCL	-0.38687	0.207595	-1.86358	0.0704934	0.286582	100
PIKFYVE	UCL	-0.468752	0.2499	-1.87576	0.070685	0.286961	9.52381
WFIKKN1	NIH	0.299487	0.159415	1.87866	0.0707397	0.240039	20
NCAN	UCL	0.239669	0.127727	1.87642	0.070886	0.287351	100
MAP1LC3A	UCL	-0.226627	0.123164	-1.84004	0.0710639	0.287351	3.1746
MAP1LC3B2	NIH	0.65604	0.349643	1.87631	0.071072	0.240887	6.66667
TOR1AIP1	UCL	-0.32598	0.174875	-1.86407	0.0710758	0.287351	65.0794
LMOD2	UCL	0.45278	0.242629	1.86614	0.0713109	0.287903	63.4921
TBC1D17	NIH	0.50328	0.268505	1.87438	0.0713467	0.241538	100
SNU13	UCL	-0.297523	0.158038	-1.8826	0.0715353	0.288022	15.873
FMR1	UCL	-0.965742	0.525909	-1.83633	0.0716192	0.288022	6.34921
SERPINB6	UCL	-0.37362	0.201486	-1.85432	0.0716359	0.288022	100
KIF20B	NIH	-1.12553	0.601678	-1.87065	0.0718805	0.242816	66.6667
TNF	NIH	0.237333	0.126877	1.87058	0.07189	0.242816	96.6667
PTN	NIH	0.773493	0.413885	1.86886	0.0721371	0.243369	60
NFAT5	UCL	-0.505759	0.273405	-1.84985	0.0721568	0.289717	42.8571
PXN	NIH	0.513347	0.274934	1.86716	0.0723815	0.243746	96.6667
ATG16L1	NIH	0.35576	0.190559	1.86693	0.0724155	0.243746	96.6667
DTD1	NIH	0.412447	0.22101	1.86619	0.0725214	0.243822	90
CSNK1D	UCL	-0.663524	0.354645	-1.87095	0.0725237	0.290791	17.4603
CD160	NIH	0.40544	0.217324	1.8656	0.0726069	0.243829	80
INSL5	NIH	0.886673	0.47566	1.86409	0.0728255	0.244283	20
IMPA1	UCL	-0.344313	0.187611	-1.83525	0.0729896	0.292258	47.619
TRIM21	NIH	0.409547	0.219852	1.86283	0.0730091	0.244618	93.3333
NPC2	NIH	0.280947	0.150938	1.86134	0.0732251	0.2449	96.6667
TMED8	NIH	0.41066	0.220655	1.86109	0.0732613	0.2449	96.6667
MEP1B	NIH	1.10465	0.593732	1.86052	0.0733443	0.2449	20
AMFR	UCL	-0.358202	0.19463	-1.84043	0.0733814	0.292821	100
PGA4	UCL	0.430977	0.232361	1.85478	0.0733968	0.292821	100
NTRK2	UCL	0.162665	0.0883208	1.84175	0.0734306	0.292821	100
BPIFB1	UCL	0.344288	0.18613	1.84972	0.0738318	0.29384	100
FLT3LG	UCL	-0.46876	0.252163	-1.85896	0.0739698	0.29384	100
IL18R1	NIH	0.301207	0.162266	1.85625	0.0739703	0.246617	63.3333
GNPDA2	UCL	-0.197652	0.107239	-1.8431	0.0739878	0.29384	100
DFFA	NIH	0.34452	0.185639	1.85586	0.0740272	0.246617	100
ADM	NIH	0.262313	0.141398	1.85514	0.074134	0.246692	96.6667
CKMT1A_CKMT1B	NIH	-0.62212	0.335678	-1.85332	0.0744014	0.246937	13.3333
SERPINA4	NIH	0.16204	0.0874504	1.85294	0.0744586	0.246937	96.6667
PECR	NIH	0.138007	0.0744992	1.85246	0.0745294	0.246937	10
CHAC2	NIH	0.419267	0.226343	1.85235	0.0745453	0.246937	100
HNRNPK	NIH	0.830147	0.448311	1.85172	0.0746388	0.246966	93.3333
ADAM9	NIH	0.25274	0.136587	1.8504	0.074835	0.247301	96.6667
CLSTN1	NIH	0.277707	0.15012	1.8499	0.0749089	0.247301	90
ADA2	UCL	0.403862	0.21797	1.85283	0.074967	0.297325	100
DNPH1	NIH	0.655253	0.354752	1.84708	0.0753292	0.248408	96.6667
RARRES1	UCL	-0.183787	0.100095	-1.83612	0.07537	0.298518	71.4286
BTD	NIH	0.183067	0.0991923	1.84557	0.0755538	0.248868	86.6667
RABGAP1L	NIH	0.515073	0.279346	1.84386	0.0758112	0.249211	100
DUT	NIH	0.478787	0.259682	1.84374	0.0758283	0.249211	100
LAIR2	NIH	0.896787	0.487435	1.83981	0.0764207	0.250876	20
CBLN4	UCL	0.197723	0.107336	1.8421	0.076483	0.302517	100
CSF2	UCL	-0.236978	0.129854	-1.82497	0.0766488	0.302763	100
DGKZ	NIH	0.33024	0.17971	1.83763	0.0767504	0.251427	23.3333
CDC27	NIH	0.33114	0.180206	1.83757	0.0767603	0.251427	100
ALDH3A1	NIH	0.451473	0.24593	1.83578	0.0770318	0.252033	96.6667
DBN1	UCL	-0.4399	0.240906	-1.82603	0.077108	0.304166	100
SSC4D	NIH	1.22049	0.665121	1.835	0.0771513	0.252143	30
TNN	UCL	0.340842	0.185536	1.83707	0.0773219	0.304469	100
TNFSF10	UCL	0.218263	0.118967	1.83464	0.0773933	0.304469	100
IL18BP	NIH	0.236353	0.128992	1.83232	0.0775606	0.253197	86.6667
ADAMTS13	NIH	0.204693	0.111775	1.83129	0.0777173	0.253426	100
APOE	NIH	0.661553	0.361784	1.82859	0.0781335	0.254499	63.3333
KLRD1	NIH	0.47122	0.257983	1.82655	0.0784471	0.255237	76.6667
IL33	NIH	0.336047	0.184118	1.82517	0.0786618	0.255651	23.3333
TAB2	NIH	0.331393	0.181663	1.82422	0.0788079	0.255736	100
GZMA	NIH	0.1827	0.100172	1.82387	0.0788628	0.255736	70
PYY	UCL	-0.7397	0.406322	-1.82048	0.0790509	0.310294	92.0635
NFYA	UCL	-0.311417	0.16997	-1.83219	0.0790861	0.310294	69.8413
COL4A1	NIH	-0.39856	0.218752	-1.82197	0.0791576	0.256053	63.3333
BAP18	NIH	0.451873	0.248046	1.82173	0.0791959	0.256053	100
OGA	NIH	0.34856	0.191353	1.82155	0.0792231	0.256053	100
DNER	UCL	0.18162	0.0996668	1.82227	0.0795632	0.311747	100
GBP6	NIH	0.493233	0.271165	1.81894	0.0796309	0.257086	43.3333
HAGH	NIH	0.466007	0.256418	1.81737	0.0798777	0.257258	53.3333
MRPS16	NIH	0.26596	0.146346	1.81734	0.0798828	0.257258	6.66667
DPP6	NIH	-0.308773	0.169943	-1.81692	0.079948	0.257258	40
NCAM1	UCL	0.222964	0.122578	1.81896	0.0801029	0.313441	100
GRSF1	UCL	-0.392902	0.220558	-1.7814	0.0802708	0.313679	52.381
NUDT15	NIH	0.464767	0.256154	1.8144	0.0803446	0.258001	26.6667
BACH1	NIH	0.3663	0.201892	1.81434	0.0803553	0.258001	100
SUGP1	UCL	-0.219768	0.122459	-1.79462	0.0804605	0.314	63.4921
PCDHB15	NIH	0.354793	0.195707	1.81288	0.0805851	0.258455	100
AIF1L	UCL	-0.382931	0.210498	-1.81916	0.0806839	0.314452	100
GADD45GIP1	NIH	0.128087	0.0707112	1.81141	0.0808187	0.258921	83.3333
SNX5	NIH	0.148487	0.0820536	1.80963	0.0811009	0.25954	20
SEMA4C	UCL	0.131176	0.0738493	1.77626	0.0811224	0.315474	100
ENOX2	UCL	-0.181186	0.102018	-1.77602	0.081162	0.315474	9.52381
PSRC1	NIH	0.411147	0.227359	1.80836	0.0813027	0.259645	96.6667
MST1	NIH	0.825567	0.45654	1.80831	0.081311	0.259645	73.3333
C1QTNF5	UCL	0.220501	0.122427	1.80108	0.0814867	0.316315	100
ACRV1	NIH	0.630633	0.349019	1.80687	0.0815405	0.260094	100
CANT1	NIH	0.153487	0.0849855	1.80603	0.0816747	0.260203	100
CRYM	NIH	0.290587	0.160941	1.80555	0.0817527	0.260203	93.3333
TSPAN15	UCL	-0.213643	0.12056	-1.77209	0.0818189	0.317184	3.1746
ADAMTSL4	UCL	0.135792	0.0756263	1.79557	0.0820344	0.317598	100
PINLYP	NIH	0.332813	0.184649	1.80241	0.0822558	0.26107	30
ARL2BP	NIH	0.325587	0.18071	1.80171	0.0823695	0.26107	93.3333
APOA4	NIH	0.294493	0.163523	1.80093	0.0824953	0.26107	73.3333
SHPK	UCL	0.218318	0.122197	1.78661	0.0825834	0.319301	11.1111
DKK4	NIH	0.3641	0.202257	1.80019	0.0826147	0.26107	80
TCN2	NIH	0.184227	0.102341	1.80013	0.0826244	0.26107	66.6667
NAGA	NIH	0.31536	0.175201	1.79999	0.0826465	0.26107	100
NOTCH3	NIH	-0.3057	0.169836	-1.79997	0.0826498	0.26107	80
PVR	NIH	0.368387	0.204735	1.79933	0.0827525	0.261075	100
CA7	UCL	0.255138	0.143555	1.77728	0.082793	0.319688	1.5873
MSMB	NIH	-0.429727	0.238889	-1.79886	0.0828301	0.261075	10
IL1RL2	NIH	0.362067	0.201489	1.79696	0.0831378	0.261485	86.6667
CEP85	NIH	0.3584	0.199479	1.79668	0.0831834	0.261485	100
MECR	NIH	0.25632	0.142685	1.7964	0.0832283	0.261485	96.6667
TGFA	UCL	-0.134303	0.0757597	-1.77276	0.0832946	0.321201	100
MYOM1	NIH	0.296887	0.165352	1.79548	0.0833777	0.261673	36.6667
CA12	NIH	0.207907	0.115961	1.7929	0.0837997	0.262716	100
BRSK2	UCL	-0.337601	0.19023	-1.7747	0.0840028	0.323505	25.3968
MDM1	NIH	0.28016	0.156443	1.79081	0.0841421	0.263507	100
TEX101	UCL	0.64787	0.361352	1.79291	0.0843816	0.324536	96.8254
CCL3	NIH	0.33984	0.189976	1.78885	0.0844635	0.264138	60
SIGLEC10	NIH	0.259433	0.145058	1.78849	0.0845242	0.264138	96.6667
FLT1	NIH	-0.11534	0.0645349	-1.78725	0.0847277	0.264212	90
SIRT5	NIH	0.468507	0.262186	1.78692	0.084782	0.264212	43.3333
MMP10	NIH	-0.277633	0.155389	-1.7867	0.0848188	0.264212	90
CEMIP2	NIH	0.177067	0.0991661	1.78556	0.0850081	0.26452	100
CD274	NIH	0.208327	0.116804	1.78355	0.0853406	0.265272	86.6667
CIT	UCL	-0.270484	0.152091	-1.77844	0.0853424	0.326627	50.7937
RRP15	UCL	0.795419	0.446511	1.78141	0.0853582	0.326627	15.873
SERPINA7	UCL	0.119541	0.0673519	1.77487	0.0853631	0.326627	100
SPESP1	UCL	0.372806	0.208725	1.78611	0.0854297	0.326627	92.0635
TREML2	UCL	-0.256588	0.144132	-1.78023	0.0855203	0.326627	100
CD69	UCL	-0.652248	0.371072	-1.75774	0.0856073	0.326627	100
NMT1	NIH	0.919233	0.51597	1.78156	0.085671	0.266017	76.6667
MRPL52	UCL	-0.157088	0.0897974	-1.74936	0.0857076	0.326627	0
MFAP3	NIH	0.621727	0.349085	1.78102	0.0857624	0.266018	60
EGFLAM	NIH	0.197053	0.110712	1.77987	0.0859546	0.266199	96.6667
GPR37	NIH	0.529967	0.297805	1.77958	0.0860027	0.266199	96.6667
PRKRA	UCL	-0.444739	0.252654	-1.76026	0.0863896	0.328712	95.2381
OGFR	UCL	-0.192479	0.108476	-1.77439	0.0864795	0.328712	100
IL6	UCL	-0.633022	0.355094	-1.78269	0.0867965	0.329488	100
STX5	NIH	0.216507	0.1223	1.77029	0.0875671	0.270754	33.3333
AXIN1	NIH	0.365767	0.206848	1.76829	0.0879086	0.270971	100
ENTPD6	NIH	0.236393	0.133707	1.76799	0.087959	0.270971	96.6667
CILP	NIH	0.410433	0.232178	1.76776	0.0879992	0.270971	3.33333
BTC	NIH	0.376353	0.212905	1.76771	0.0880078	0.270971	40
PEBP1	UCL	-0.352466	0.201014	-1.75344	0.088318	0.33483	100
CSDE1	NIH	0.4851	0.274813	1.7652	0.0884363	0.272003	96.6667
LGALS3BP	NIH	0.348627	0.197561	1.76466	0.0885289	0.272003	33.3333
EDDM3B	UCL	-0.521074	0.29484	-1.76731	0.0886192	0.335536	100
SCGB1A1	NIH	0.446267	0.253052	1.76353	0.0887215	0.272066	80
RCOR1	NIH	0.334247	0.189541	1.76345	0.0887355	0.272066	96.6667
RGS10	UCL	-0.367057	0.210984	-1.73974	0.0887828	0.335721	63.4921
DDHD2	NIH	0.244727	0.138853	1.76248	0.0889021	0.272292	100
PRL	NIH	0.558853	0.317487	1.76024	0.0892891	0.273191	36.6667
CXCL1	NIH	-0.77204	0.438825	-1.75934	0.0894448	0.273382	100
AGT	UCL	0.095872	0.0548755	1.74708	0.0894668	0.33787	100
CLIP2	NIH	0.490407	0.278936	1.75813	0.089653	0.273407	93.3333
THTPA	NIH	0.34622	0.196993	1.75753	0.0897582	0.273407	100
PPME1	NIH	0.868733	0.494335	1.75738	0.0897838	0.273407	96.6667
AXL	NIH	0.240273	0.136745	1.75709	0.0898339	0.273407	46.6667
SEZ6L2	NIH	-0.16676	0.0949522	-1.75625	0.0899793	0.273407	43.3333
IL22RA1	UCL	0.199299	0.11512	1.73123	0.0900122	0.339491	36.5079
NFATC3	NIH	0.80232	0.456888	1.75605	0.0900141	0.273407	70
FCN2	NIH	0.215013	0.122701	1.75233	0.090663	0.274839	66.6667
PMVK	NIH	0.761927	0.434822	1.75227	0.0906732	0.274839	100
FAM171B	UCL	-0.207521	0.118004	-1.75859	0.0909242	0.342142	100
GADD45B	NIH	-0.497527	0.284169	-1.75081	0.0909285	0.275327	50
CFHR5	UCL	-0.292233	0.166884	-1.75112	0.0909522	0.342142	100
KEL	UCL	0.273492	0.156159	1.75137	0.0910663	0.342142	100
PRC1	UCL	0.693004	0.395939	1.75028	0.0914175	0.34294	34.9206
MYL4	UCL	0.396937	0.226525	1.75229	0.0915131	0.34294	93.6508
ADD1	NIH	0.505593	0.28938	1.74716	0.0915706	0.276984	100
LDLRAP1	UCL	-0.783895	0.453152	-1.72987	0.0917048	0.343088	88.8889
ANGPTL2	UCL	0.260715	0.149234	1.74702	0.0917874	0.343088	100
ITPA	UCL	-0.443207	0.255284	-1.73613	0.0919534	0.343269	76.1905
PON2	NIH	0.347033	0.198934	1.74447	0.0920472	0.277897	36.6667
ENO1	NIH	0.227773	0.130602	1.74403	0.0921248	0.277897	23.3333
TSNAX	UCL	-0.239536	0.139793	-1.7135	0.0921515	0.34357	4.7619
RECK	NIH	0.115293	0.0661328	1.74336	0.0922436	0.277897	80
APEX1	NIH	0.522773	0.299874	1.74331	0.0922524	0.277897	100
ERMAP	UCL	-0.256622	0.148159	-1.73207	0.0924117	0.343878	100
IGDCC4	NIH	-0.201147	0.115452	-1.74226	0.0924398	0.278175	70
MAP3K5	UCL	-0.8255	0.475588	-1.73575	0.0924694	0.343878	55.5556
AGRP	NIH	0.34276	0.196856	1.74117	0.0926325	0.278469	26.6667
PACS2	UCL	-0.502922	0.290283	-1.73252	0.0926977	0.344289	87.3016
RILPL2	NIH	0.345153	0.198333	1.74027	0.0927929	0.278665	93.3333
MPRIP	UCL	0.44508	0.25648	1.73534	0.092849	0.344413	25.3968
CRISP2	NIH	0.366853	0.210901	1.73946	0.0929377	0.278813	93.3333
ATP6V1D	UCL	-0.140049	0.0807809	-1.73369	0.0930369	0.344673	3.1746
VASH1	UCL	-0.216923	0.126341	-1.71697	0.0934162	0.34564	20.6349
BRK1	NIH	-0.354007	0.203845	-1.73665	0.0934416	0.279836	73.3333
BRME1	UCL	-0.302845	0.174935	-1.73119	0.0935564	0.345721	11.1111
LRP11	NIH	0.270127	0.155629	1.73571	0.0936101	0.279836	86.6667
FAS	NIH	0.242613	0.139793	1.73552	0.093643	0.279836	80
PLA2G2A	NIH	0.32486	0.187194	1.73542	0.0936615	0.279836	46.6667
IL9	UCL	0.362242	0.209487	1.72919	0.0938668	0.346367	25.3968
TSPAN1	NIH	-0.52544	0.302999	-1.73413	0.093894	0.279984	73.3333
CEP350	NIH	0.483573	0.278864	1.73408	0.0939025	0.279984	13.3333
DNAJC9	UCL	-0.557367	0.324566	-1.71727	0.0940154	0.346367	100
CTSC	UCL	-0.399012	0.229597	-1.73788	0.0940866	0.346367	100
SPRING1	NIH	0.23502	0.135833	1.73021	0.0946026	0.281785	96.6667
ANXA5	UCL	-0.24555	0.144221	-1.70259	0.0948489	0.348322	42.8571
ST3GAL1	NIH	-0.219147	0.126759	-1.72885	0.0948495	0.282025	93.3333
PDGFRA	UCL	0.227607	0.13178	1.72717	0.0948592	0.348322	100
CNDP1	NIH	0.293787	0.169965	1.72851	0.0949113	0.282025	100
PLA2G10	NIH	-0.494547	0.286167	-1.72817	0.0949724	0.282025	6.66667
GFER	UCL	-0.470732	0.273801	-1.71925	0.0949752	0.348322	100
USP8	UCL	-0.563629	0.328021	-1.71827	0.0952113	0.34875	100
TP53I3	UCL	-0.294415	0.171753	-1.71418	0.0964322	0.352627	100
DDC	UCL	0.411539	0.238388	1.72634	0.096511	0.352627	100
DNPEP	NIH	0.39918	0.232233	1.71887	0.0966765	0.286794	0
DYNLT3	UCL	-0.292206	0.172993	-1.68912	0.096758	0.352691	17.4603
MFAP3L	UCL	-0.429511	0.248565	-1.72796	0.0967698	0.352691	20.6349
CD99	UCL	0.13144	0.0766118	1.71566	0.0972298	0.353613	100
SDHB	NIH	0.270393	0.157587	1.71583	0.09724	0.288173	53.3333
STX8	UCL	-0.256849	0.150944	-1.70161	0.0972769	0.353613	92.0635
SEMA4D	UCL	-0.192973	0.113038	-1.70715	0.0975034	0.353613	100
CDC26	UCL	-0.346846	0.204133	-1.69912	0.0975066	0.353613	100
PALM3	NIH	0.3732	0.217711	1.7142	0.0975429	0.288626	83.3333
TDP1	NIH	0.370653	0.216307	1.71355	0.0976635	0.288626	96.6667
NFKBIE	NIH	0.368827	0.215258	1.71342	0.0976887	0.288626	100
INSR	NIH	0.11534	0.0674117	1.71098	0.0981438	0.289678	100
CD2AP	UCL	-0.38072	0.224516	-1.69574	0.0982487	0.355862	100
IL12A_IL12B	UCL	-0.367267	0.214529	-1.71197	0.0987201	0.357127	100
TMEM106A	NIH	0.394313	0.230904	1.70769	0.0987603	0.291177	100
GTF2IRD1	NIH	0.425753	0.249386	1.70721	0.098851	0.291177	53.3333
CCAR2	NIH	0.4187	0.245409	1.70613	0.0990538	0.291294	100
PRND	NIH	0.417727	0.244907	1.70566	0.0991433	0.291294	83.3333
FUS	NIH	0.40216	0.235814	1.70541	0.0991892	0.291294	30
CCL5	UCL	-0.833517	0.491665	-1.6953	0.0992622	0.358645	100
CA2	UCL	-0.514636	0.303628	-1.69495	0.0994655	0.358935	100
SUGP1	NIH	0.22076	0.12984	1.70025	0.100167	0.293518	96.6667
PI16	NIH	0.202887	0.119377	1.69955	0.100301	0.293518	80
BNIP3L	NIH	0.26232	0.154367	1.69933	0.100342	0.293518	100
CNTNAP4	NIH	1.04849	0.617011	1.6993	0.100348	0.293518	76.6667
FKBP14	NIH	0.207467	0.122191	1.69788	0.100619	0.294016	86.6667
ACYP1	NIH	0.427627	0.252055	1.69656	0.100871	0.294364	100
FETUB	NIH	0.207527	0.122347	1.69621	0.100939	0.294364	93.3333
IL13	NIH	1.19949	0.708028	1.69412	0.101339	0.295235	23.3333
LTBP3	UCL	-0.329699	0.194038	-1.69915	0.101448	0.365636	100
TIGAR	NIH	0.42248	0.249549	1.69297	0.10156	0.295584	93.3333
CLTA	UCL	-0.195827	0.116159	-1.68585	0.101628	0.365834	28.5714
RASSF2	UCL	-0.338632	0.201066	-1.68418	0.101852	0.366193	98.4127
TCL1B	NIH	0.45982	0.271928	1.69096	0.101948	0.296264	33.3333
CD58	NIH	-0.113987	0.0674193	-1.69071	0.101996	0.296264	93.3333
BLVRB	NIH	0.569367	0.336908	1.68998	0.102138	0.296383	76.6667
NIT1	NIH	0.36196	0.214605	1.68664	0.102786	0.297967	100
TXLNA	NIH	0.411553	0.244233	1.68508	0.103088	0.298123	96.6667
BCL2L1	NIH	0.382873	0.227229	1.68497	0.10311	0.298123	96.6667
TPPP3	UCL	0.853108	0.507114	1.68228	0.103176	0.370497	96.8254
RAD23B	NIH	0.177353	0.105291	1.68441	0.10322	0.298123	0
IL10	NIH	0.48314	0.286896	1.68402	0.103295	0.298123	93.3333
SAFB2	NIH	0.240673	0.142939	1.68375	0.103349	0.298123	43.3333
ENG	NIH	-0.130613	0.077609	-1.68297	0.103501	0.298268	90
SCPEP1	UCL	-0.35045	0.209896	-1.66963	0.103603	0.371553	100
PADI2	UCL	0.411451	0.245193	1.67807	0.103783	0.371553	76.1905
GSN	UCL	0.161405	0.0968235	1.667	0.103852	0.371553	100
APOBR	UCL	0.315197	0.186971	1.68581	0.103989	0.37159	100
GP1BB	UCL	-0.479171	0.289109	-1.65741	0.104235	0.372012	95.2381
PDCD5	UCL	-0.315143	0.189263	-1.66511	0.104418	0.372213	100
GDNF	NIH	-0.28256	0.168383	-1.67808	0.104461	0.300736	83.3333
CSF3	UCL	-0.551403	0.327526	-1.68354	0.104581	0.372339	100
TREM2	NIH	0.43756	0.260971	1.67666	0.104741	0.300989	93.3333
SERPINB8	NIH	0.360833	0.215219	1.67659	0.104755	0.300989	100
CD300LF	UCL	0.367271	0.21836	1.68195	0.104851	0.372848	100
CCL18	UCL	-0.302309	0.181304	-1.66742	0.105156	0.373126	100
LIF	NIH	0.387027	0.231136	1.67445	0.105178	0.301356	90
PECAM1	UCL	0.150712	0.0902404	1.67011	0.105185	0.373126	100
UNG	NIH	0.2794	0.16689	1.67415	0.105237	0.301356	40
PRTN3	NIH	0.5765	0.344381	1.67402	0.105264	0.301356	100
DGKA	NIH	0.318847	0.190513	1.67362	0.105343	0.301356	100
GHRHR	UCL	0.742355	0.444134	1.67147	0.105391	0.373404	57.1429
SCARA5	NIH	0.178373	0.106628	1.67286	0.105494	0.301356	70
SRP14	UCL	-0.287308	0.172709	-1.66354	0.105564	0.373564	95.2381
ZPR1	NIH	0.89468	0.535032	1.6722	0.105625	0.301356	63.3333
RPS10	NIH	0.325033	0.194401	1.67197	0.10567	0.301356	46.6667
PRSS53	NIH	0.35322	0.211327	1.67144	0.105776	0.301356	56.6667
CDH1	NIH	0.178873	0.107028	1.67127	0.105809	0.301356	100
MSLN	UCL	-0.506181	0.301848	-1.67694	0.105851	0.374128	100
CWC15	NIH	0.526333	0.315238	1.66964	0.106136	0.301715	100
CLC	NIH	0.444873	0.266458	1.66958	0.106146	0.301715	10
BTLA	NIH	0.987407	0.591584	1.66909	0.106245	0.301715	56.6667
YOD1	NIH	0.704347	0.422185	1.66834	0.106396	0.30185	100
ITGA6	UCL	-0.163609	0.0997117	-1.64082	0.10644	0.375754	60.3175
FUCA1	UCL	-0.615897	0.368701	-1.67045	0.106805	0.376466	100
PSPN	NIH	0.48788	0.292795	1.66628	0.106807	0.302723	80
CPE	UCL	-0.292085	0.177341	-1.64702	0.107022	0.376466	100
DNAJB2	UCL	-0.293195	0.177941	-1.64771	0.107028	0.376466	100
NUDC	NIH	0.292987	0.176032	1.66439	0.107187	0.303506	83.3333
LSP1	UCL	-0.26904	0.161987	-1.66087	0.1075	0.377672	100
IDUA	NIH	0.305733	0.184132	1.6604	0.107994	0.305495	60
GGT	NIH	-0.383457	0.230666	-1.66239	0.108003	0.309376	100
VIM	UCL	-0.942908	0.575934	-1.63718	0.10805	0.379147	0
DPT	UCL	0.157652	0.0948876	1.66146	0.108209	0.379249	100
SYAP1	UCL	-0.266326	0.163372	-1.63018	0.108676	0.380431	71.4286
PBXIP1	NIH	-0.166007	0.100186	-1.65698	0.108689	0.307114	20
GLO1	NIH	0.42072	0.253974	1.65655	0.108776	0.307114	100
HMBS	NIH	0.677273	0.408998	1.65593	0.108902	0.307172	96.6667
SHH	UCL	-0.583192	0.343938	-1.69563	0.109068	0.380524	4.7619
EDIL3	UCL	0.310169	0.187669	1.65275	0.109075	0.380524	100
PRKD2	UCL	-0.353029	0.21191	-1.66594	0.109093	0.380524	17.4603
CHRDL1	UCL	0.241534	0.145775	1.6569	0.109339	0.380927	100
CCT5	NIH	0.225727	0.136498	1.6537	0.109358	0.307829	83.3333
NSFL1C	NIH	0.478133	0.289197	1.65331	0.109437	0.307829	100
PNLIPRP2	NIH	1.86475	1.12793	1.65325	0.10945	0.307829	83.3333
ULBP2	UCL	-0.463518	0.279883	-1.65611	0.109475	0.380948	100
CR2	NIH	0.34598	0.209391	1.65232	0.109641	0.30807	56.6667
CHGB	NIH	-0.312993	0.189536	-1.65137	0.109837	0.308323	80
BOC	UCL	0.162847	0.0988234	1.64786	0.110141	0.382809	100
CD2	NIH	0.209127	0.126907	1.64787	0.110557	0.31004	36.6667
CEACAM3	UCL	-0.593109	0.35801	-1.65668	0.110595	0.383887	11.1111
OMG	NIH	-0.476887	0.289483	-1.64737	0.11066	0.31004	40
CACNB1	UCL	0.620474	0.377847	1.64213	0.110714	0.383887	14.2857
TYMP	NIH	-0.28064	0.170455	-1.64641	0.110859	0.310299	20
EGFLAM	UCL	-0.18754	0.114322	-1.64045	0.110865	0.383957	100
GSR	UCL	0.154891	0.0942024	1.64423	0.111132	0.384425	100
ATF2	UCL	0.45741	0.278394	1.64303	0.111385	0.384843	95.2381
ENPEP	NIH	0.37714	0.229457	1.64362	0.111438	0.311622	23.3333
RCC1	UCL	0.240646	0.146846	1.63876	0.11158	0.385063	71.4286
CLEC3B	UCL	0.128341	0.078074	1.64384	0.111722	0.3851	100
OSCAR	NIH	0.2472	0.150542	1.64207	0.111762	0.312228	76.6667
SCP2	UCL	-0.266143	0.164868	-1.61428	0.112087	0.385873	30.1587
PNLIPRP1	UCL	-0.485125	0.295531	-1.64154	0.112211	0.385873	100
CLEC4D	NIH	0.4699	0.286711	1.63893	0.112417	0.313759	100
TXNRD1	UCL	-0.217454	0.133247	-1.63196	0.112444	0.386222	100
IRAK4	NIH	0.433713	0.265081	1.63615	0.113001	0.315089	96.6667
SMS	UCL	-0.27646	0.169905	-1.62714	0.113148	0.387791	25.3968
CD3E	NIH	0.195713	0.119673	1.6354	0.113159	0.315228	16.6667
PCBD1	UCL	0.372675	0.226912	1.64238	0.113167	0.387791	100
NFE2	NIH	0.368367	0.225323	1.63484	0.113277	0.315257	100
LEPR	UCL	0.160231	0.0982799	1.63035	0.113906	0.389068	100
CXADR	NIH	0.3238	0.198429	1.63182	0.113915	0.316733	100
IDUA	UCL	0.297613	0.182002	1.63522	0.113934	0.389068	100
TALDO1	UCL	-0.219799	0.135087	-1.62709	0.113963	0.389068	100
L3HYPDH	UCL	-0.504143	0.312656	-1.61245	0.114072	0.389068	100
RAB6B	UCL	-0.177776	0.110127	-1.61428	0.114224	0.389135	1.5873
MSRA	NIH	0.329093	0.201904	1.62995	0.114312	0.317354	90
NUB1	NIH	0.335407	0.205803	1.62974	0.114356	0.317354	6.66667
PTPRS	UCL	0.181823	0.111442	1.63155	0.114472	0.389524	100
KLK3	NIH	-0.702033	0.430984	-1.62891	0.114534	0.317546	93.3333
GJA8	NIH	0.483953	0.297334	1.62764	0.114803	0.317991	73.3333
KIR2DL3	UCL	-0.605428	0.371782	-1.62845	0.114982	0.390805	100
HGFAC	UCL	0.19056	0.11706	1.62789	0.115341	0.391571	100
CCND2	NIH	-0.325987	0.200606	-1.62501	0.115365	0.319245	93.3333
DDX53	UCL	0.184877	0.115654	1.59854	0.115551	0.391829	6.34921
SEC31A	NIH	0.205693	0.126661	1.62397	0.115589	0.319563	86.6667
APOBR	NIH	-0.295053	0.181808	-1.62288	0.115822	0.319904	66.6667
RRM2B	NIH	0.316253	0.194952	1.62221	0.115967	0.320002	100
RPE	UCL	-0.381958	0.237668	-1.60711	0.116308	0.393141	92.0635
MET	UCL	0.127859	0.0788884	1.62076	0.116355	0.393141	100
PAK4	UCL	-0.512235	0.320453	-1.59847	0.116391	0.393141	79.3651
CELA2A	UCL	-0.392976	0.24234	-1.62159	0.116476	0.393141	100
SCRIB	UCL	-0.538071	0.332392	-1.61878	0.116634	0.393221	100
CCL2	NIH	0.34574	0.213681	1.61802	0.11687	0.322191	96.6667
SPINT3	UCL	-1.10105	0.678066	-1.62381	0.117104	0.39423	100
IMPG1	UCL	0.141201	0.0884725	1.59599	0.117203	0.39423	76.1905
THPO	UCL	-0.326026	0.201407	-1.61874	0.117698	0.39527	100
PODXL	UCL	0.100434	0.0622495	1.61341	0.117783	0.39527	100
IRAK1	NIH	0.328273	0.203438	1.61363	0.117823	0.324514	100
OSTN	NIH	-0.441873	0.274029	-1.6125	0.118069	0.324585	93.3333
IFNL1	NIH	0.648713	0.402305	1.61249	0.118071	0.324585	80
VASP	NIH	0.194033	0.120501	1.61023	0.118566	0.325019	80
SERPINB6	NIH	0.169187	0.105092	1.60989	0.11864	0.325019	100
EGFR	NIH	-0.116853	0.072609	-1.60935	0.118758	0.325019	83.3333
EFCAB2	UCL	-0.206962	0.129835	-1.59404	0.118849	0.397453	14.2857
ERVV-1	NIH	0.322207	0.200271	1.60886	0.118867	0.325019	60
RETN	NIH	0.323207	0.200961	1.60831	0.118987	0.325019	96.6667
NCK2	NIH	0.15986	0.0994058	1.60816	0.11902	0.325019	20
CPTP	UCL	-0.277999	0.171201	-1.62381	0.119043	0.397453	41.2698
CCNE1	UCL	0.733584	0.455656	1.60995	0.119058	0.397453	31.746
DTX2	NIH	0.91902	0.571543	1.60796	0.119062	0.325019	100
LHPP	UCL	-0.346632	0.216311	-1.60247	0.119098	0.397453	100
PON1	UCL	0.17589	0.10946	1.60688	0.119114	0.397453	100
CSNK1D	NIH	0.317233	0.197376	1.60725	0.119218	0.325019	20
UGDH	NIH	0.930687	0.579071	1.60721	0.119229	0.325019	40
FAM20A	NIH	0.18162	0.113129	1.60543	0.11962	0.325601	96.6667
MAPT	NIH	1.56442	0.97458	1.60522	0.119665	0.325601	0
TNFSF9	NIH	0.36408	0.22691	1.60451	0.119823	0.325727	96.6667
PLA2G4A	NIH	0.194593	0.121324	1.60392	0.119955	0.325782	100
GFOD2	UCL	0.651262	0.4063	1.60291	0.120356	0.401142	68.254
IL12B	UCL	-0.256479	0.160029	-1.6027	0.120708	0.401857	100
LAIR1	NIH	0.237687	0.14865	1.59896	0.121053	0.328181	86.6667
PECAM1	NIH	-0.14724	0.0921195	-1.59836	0.121188	0.328181	100
RALY	NIH	0.42254	0.264372	1.59828	0.121206	0.328181	100
FOXO1	NIH	0.46064	0.288275	1.59792	0.121287	0.328181	96.6667
PODXL2	NIH	0.21872	0.137037	1.59607	0.1217	0.328754	86.6667
LRRC59	UCL	-0.311401	0.197042	-1.58038	0.121742	0.404641	84.127
SPINK1	UCL	-0.341023	0.213246	-1.5992	0.121821	0.404641	100
PDGFRB	NIH	0.19654	0.123188	1.59545	0.121838	0.328754	83.3333
ANGPT1	NIH	0.208093	0.130437	1.59536	0.121859	0.328754	100
FKBP7	NIH	-0.34498	0.216294	-1.59496	0.121948	0.328754	43.3333
TLR4	NIH	0.34774	0.218098	1.59442	0.122069	0.328778	30
LRFN2	UCL	-0.549728	0.343625	-1.59979	0.122372	0.405912	4.7619
CD209	NIH	0.281747	0.176902	1.59267	0.122462	0.329531	80
ARL13B	UCL	-0.653495	0.412586	-1.5839	0.122482	0.405912	96.8254
ACP6	NIH	0.330827	0.207928	1.59106	0.122824	0.329993	86.6667
RAB6A	UCL	0.227311	0.143556	1.58343	0.122825	0.406513	100
UROD	NIH	0.59282	0.372707	1.59058	0.122933	0.329993	96.6667
CNGB3	UCL	-0.585757	0.366081	-1.60007	0.122941	0.406513	96.8254
RASSF2	NIH	0.555627	0.349361	1.59041	0.122972	0.329993	100
THSD1	UCL	0.229406	0.145999	1.57128	0.123112	0.406617	71.4286
KRT19	UCL	-0.357504	0.225559	-1.58497	0.123366	0.406995	100
PTH	NIH	0.546473	0.344165	1.58782	0.123556	0.331257	86.6667
DNM3	UCL	-0.350252	0.220809	-1.58622	0.123627	0.407399	100
LAG3	NIH	0.29816	0.18798	1.58612	0.123941	0.331986	86.6667
CDON	UCL	0.220083	0.139049	1.58278	0.124413	0.409365	100
STAT2	UCL	-0.43559	0.277359	-1.57049	0.124504	0.409365	100
AHSA1	NIH	0.331267	0.209275	1.58292	0.124671	0.333633	100
ACTN4	UCL	-0.135464	0.0861291	-1.5728	0.124849	0.409482	20.6349
HSBP1	UCL	-0.504599	0.320564	-1.5741	0.124849	0.409482	100
SMARCA2	UCL	-0.460077	0.293473	-1.5677	0.12496	0.409482	65.0794
TXNRD1	NIH	0.123253	0.0779463	1.58126	0.125051	0.334345	100
ATP5IF1	UCL	-0.668992	0.427119	-1.56629	0.125108	0.409508	100
BTN1A1	UCL	0.233617	0.148698	1.57109	0.125385	0.409677	88.8889
TBC1D17	UCL	-0.246762	0.157414	-1.5676	0.12544	0.409677	100
[truncated: 3,864 more rows]

## Sheet: Fig2 F
Supplemental Table 2. SBMA vs Control - Gene Set Enrichment Analysis Results
Gene Set	Gene Set Size	Gene Set Category	Study	Normalized Enrichment Score	P	padj	Proteins Driving Enrichment
Skeletal Muscle	75	HPA Tissue	UCL	2.92666	3.48995309296756e-14	1.8496751392728e-12	CSRP3, MYBPC1, CA3, MYL3, HSPB6, MB, ACTN2, TPM3, TTN, FABP3, NEB, CORO6, MYLPF, MYBPC2, ENO3, CHCHD10, KLHL41, CAPN3, MYOM1, NDUFS6, BAG3, MYL1, IL32, TMOD4
Muscle Contraction	80	Biological Process	UCL	2.78816	5.58668436257884e-14	1.08437543477655e-10	CSRP3, MYBPC1, MYOM3, MYL3, HSPB6, MB, ACTN2, TPM3, NOS1, TTN, NEB, MYLPF, MYOM2, MYBPC2, SORBS1, KLHL41, MYOM1, TNNI3, DMD, MYL1, TMOD4, KCNH2, MYL6B, LMOD2, MYL4, GSN
Muscle System Process	105	Biological Process	UCL	2.59758	2.85389107303775e-13	2.76970128638313e-10	CSRP3, MYBPC1, MYOM3, MYL3, HSPB6, MB, ACTN2, TPM3, NOS1, TTN, NEB, MYLPF, MYOM2, MYBPC2, SORBS1, KLHL41, MYOM1, TNNI3, DMD, MYL1, TMOD4, KCNH2, MYL6B, LMOD2, MYL4, AGT, GSN
Skeletal Muscle	75	HPA Tissue	NIH	2.17674	5.52034740884817e-13	2.92578412668953e-11	TTN, CORO6, MYL3, MYBPC1, CA3, CSRP3, TPM3, HSPB6, FABP3, CHCHD10, KLHL41, MYL1, ACTN2, MB, CAPN3, GPD1, MYLPF, ENO3, NEB, COX6B1, AAMDC, CTSD, MYBPC2, MDH1, ACSL1, GAPDH, NDUFS6, GLRX, BAG3, PRDX5, PEBP1, PARK7, GNAS, HJV
Tongue	52	HPA Tissue	UCL	2.91088	7.8043150908987e-13	2.06814349908815e-11	CSRP3, MYBPC1, CA3, MYL3, HSPB6, MB, ACTN2, TPM3, FABP3, NEB, MYLPF, MYBPC2, ENO3, CHCHD10, KLHL41, GOT1, MYL1, TMOD4
Muscle Contraction	80	Biological Process	NIH	2.10467	1.43860840951237e-12	2.79233892286351e-09	DMD, TTN, MYL3, TNNI3, MYBPC1, CSRP3, TPM3, HSPB6, MYOM2, MYOM3, KLHL41, MYL1, ACTN2, SORBS1, MB, NOS1, MYLPF, NEB, SLMAP, MYBPC2, MYL4
Structural Constituent Of Muscle	18	Molecular Function	NIH	2.35986	6.80210328333532e-12	1.66651530441715e-09	DMD, TTN, MYL3, MYBPC1, CSRP3, MYOM2, MYL1, ACTN2, CAPN3, MYLPF, NEB, MYBPC2
Contractile Fiber	54	Cellular Components	NIH	2.15079	7.85220422368089e-11	1.79815476722292e-08	DMD, TTN, MYL3, TNNI3, MYBPC1, CSRP3, TPM3, MYOM2, MYOM3, KLHL41, MYL1, ACTN2, CAPN3, MYLPF, NEB, MYL4, MYH7B, BAG3, ITGB1BP2, AHNAK
RNA Binding	216	Molecular Function	UCL	-1.88258	1.1118956481331e-10	2.72414433792611e-08	SERPINH1, PPP1CC, TRIM21, STIP1, EEF1D, CORO1A, FARSA, SF3B4, EIF4G1, USO1, HDGF, MTIF3, TWF2, DRG2, NAP1L4, RBPMS2, EIF4E, ANXA11, TRIM25, ARHGEF1, YARS1, EIF4G3, NUDT5, EIF4B, TARBP2, DARS1, TDRKH, NFX1, GIGYF2, ENO1, PTPN1, DNM1, YTHDF3, STXBP1, RBPMS, FAM172A, DUT, METAP2, HEXIM1, ANXA2, IGHMBP2, DTD1, TARS1, LRRFIP1, CRKL, PCBP2, TIA1, PDIA4, PDAP1, MARS1, EIF2AK2, TBCA, LARP1, DXO, MANF, MT…
Myogenesis	70	Hallmark	UCL	2.62362	1.45653061168114e-10	6.55438775256514e-09	CSRP3, MYL3, MB, ACTN2, TPM3, NOS1, FABP3, MYLPF, MYOM2, ENO3, SORBS1, MYOM1, DMD, MYL1, FST, SOD3, KCNH2, MYL6B, NCAM1, MYL4, GSN
Striated Muscle Cell Development	29	Biological Process	UCL	2.81235	2.96678299541996e-10	1.91950859803672e-07	CSRP3, ACTN2, TTN, NEB, KLHL41, CAPN3, DMD, TMOD4, WFIKKN2, LMOD2, DNER, KEL, PDGFRA
Contractile Fiber	54	Cellular Components	UCL	2.58757	9.36428098300133e-10	2.1350560641243e-07	CSRP3, MYBPC1, MYOM3, MYL3, ACTN2, TPM3, TTN, NEB, MYLPF, MYOM2, KLHL41, CAPN3, MYOM1, TNNI3, DMD, BAG3, MYL1, TMOD4, MYL6B, LMOD2, MYL4
Actin Mediated Cell Contraction	28	Biological Process	UCL	2.74588	1.01641612081771e-09	4.93215922626793e-07	MYBPC1, MYL3, ACTN2, TPM3, TTN, NEB, MYBPC2, TNNI3, DMD, MYL1, KCNH2, MYL6B, MYL4, GSN
Tongue	52	HPA Tissue	NIH	2.08075	1.42325777750478e-09	3.77163311038767e-08	MYL3, MYBPC1, CA3, CSRP3, TPM3, HSPB6, FABP3, CHCHD10, KLHL41, MYL1, ACTN2, MB, MYLPF, ENO3, NEB, COX6B1, MYBPC2, MDH1, GOT1, GAPDH
Muscle System Process	105	Biological Process	NIH	1.86233	3.44845096095288e-09	3.34672165760477e-06	DMD, TTN, MYL3, TNNI3, MYBPC1, CSRP3, TPM3, HSPB6, MYOM2, MYOM3, KLHL41, MYL1, ACTN2, SORBS1, MB, NOS1, MYLPF, NEB, SLMAP, MYBPC2, LEP, MYL4
Actin Filament Based Movement	34	Biological Process	UCL	2.68313	4.12741422742806e-09	1.14447300220541e-06	MYBPC1, MYL3, ACTN2, TPM3, TTN, NEB, MYBPC2, TNNI3, DMD, MYL1, KCNH2, MYL6B, MYL4, GSN
Structural Molecule Activity	139	Molecular Function	UCL	2.19348	4.9955106044911e-09	6.11950049050159e-07	CSRP3, MYBPC1, MYL3, HSPB6, ACTN2, TTN, NEB, MYLPF, MYOM2, MYBPC2, CAPN3, MYOM1, DMD, MYL1, POSTN, HMCN2, ADIPOQ, TNXB, MYL6B, UMOD, DPT, EDIL3, IMPG1, SEPTIN7, APOE, MATN2, SPON1, TPR, LMNB1
Actin Mediated Cell Contraction	28	Biological Process	NIH	2.21205	5.50125687455867e-09	3.55931319783946e-06	DMD, TTN, MYL3, TNNI3, MYBPC1, TPM3, MYL1, ACTN2, NEB, MYBPC2, MYL4
Actin Filament Based Movement	34	Biological Process	NIH	2.12677	1.40280989122444e-08	6.80713499716661e-06	DMD, TTN, MYL3, TNNI3, MYBPC1, TPM3, MYL1, ACTN2, NEB, MYBPC2, MYL4
Striated Muscle Contraction	36	Biological Process	NIH	2.09845	3.72283260121423e-08	1.44520361579136e-05	DMD, TTN, MYL3, TNNI3, CSRP3, KLHL41, MYL1, MB, NOS1, MYL4
Supramolecular Polymer	166	Cellular Components	NIH	1.67567	4.04364579148972e-08	4.62997443125573e-06	DMD, TTN, MYL3, TNNI3, MYBPC1, CSRP3, TPM3, MYOM2, MYOM3, KLHL41, MYL1, ACTN2, CAPN3, MYLPF, NEB, LMNB2, CRHBP, MYBPC2, TBCA, MYL4, TBCC, MYH7B, AMOT, CLMP, COL3A1, COL6A3, BAG3, REEP4, FKBP4, ITGB1BP2, SIRT2, MTUS1, PPL, DCTN1, KRT6C, NDRG1, AHNAK, LDLRAP1, DCXR, XIAP, EHBP1, ELN, COL2A1, DNM3, KRT18, TMOD4, DBN1, SNCA, MFAP5, KIF1C
Structural Constituent Of Muscle	18	Molecular Function	UCL	2.54279	4.96114550504971e-08	4.05160216245726e-06	CSRP3, MYBPC1, MYL3, ACTN2, TTN, NEB, MYLPF, MYOM2, MYBPC2, CAPN3, MYOM1, DMD, MYL1, MYL6B
Striated Muscle Contraction	36	Biological Process	UCL	2.55361	9.86894216407827e-08	1.74141970367963e-05	CSRP3, MYL3, MB, NOS1, TTN, KLHL41, TNNI3, DMD, MYL1, KCNH2, MYL4, GSN
Myogenesis	70	Hallmark	NIH	1.87092	1.12111468908989e-07	5.04501610090451e-06	DMD, MYL3, CSRP3, TPM3, MYOM2, FABP3, MYL1, ACTN2, SORBS1, MB, NOS1, MYLPF, ENO3, MYL4, ACSL1, COL3A1, COL6A3, FST, CFD, SIRT2, ADAM12, AGRN
Heart Muscle	71	HPA Tissue	UCL	2.2493	1.14191887919671e-06	2.01739001991419e-05	CSRP3, MYL3, HSPB6, MB, ACTN2, FABP3, CHCHD10, GOT1, TNNI3, LMOD2, MYL4, GSN
Myofibril Assembly	16	Biological Process	NIH	2.08856	1.35235401333404e-06	0.000437487	TTN, CSRP3, KLHL41, ACTN2, CAPN3, NEB
Myofibril Assembly	16	Biological Process	UCL	2.46672	1.57085734378459e-06	0.000145192	CSRP3, ACTN2, TTN, NEB, KLHL41, CAPN3, TMOD4, LMOD2, PDGFRA
Actin Binding	92	Molecular Function	UCL	1.96259	5.7803325419848e-06	0.000283236	CSRP3, MYBPC1, MYOM3, MYL3, ACTN2, TPM3, TTN, NEB, CORO6, MYOM2, MYBPC2, SORBS1, MYOM1, TNNI3, DMD, TMOD4
Actin Binding	92	Molecular Function	NIH	1.69732	8.01308681586479e-06	0.000981603	DMD, TTN, CORO6, MYL3, TNNI3, MYBPC1, CSRP3, TPM3, MYOM2, MYOM3, ACTN2, SORBS1, NEB, HIP1R, MYBPC2, MYL4, MYH7B, ABL1, IMPACT, MPRIP, TMOD4, DBN1, SNCA, INPPL1, TMSB10, AIF1, CAPG, S100A4, SCIN, NEXN, GAS2
Dilated Cardiomyopathy Signaling Pathway	25	IPA	NIH	1.97867	9.91291004327763e-06	0.00313248	DMD, TTN, MYL3, TNNI3, MYL1, CACNB3, MYL4, MYH7B, BAG3
Heart Process	58	Biological Process	UCL	2.09646	1.15296509500646e-05	0.000790729	CSRP3, MYL3, NOS1, TTN, TNNI3, DMD, MYL1, KCNH2, MYL4, AGT, GSN, CACNB1, CHGA, ACE, ATP2B4, SCN2B, NPR1
I Band	30	Cellular Components	NIH	1.9017	1.40387498624556e-05	0.000803718	DMD, TTN, MYL3, CSRP3, ACTN2, CAPN3, NEB, BAG3, ITGB1BP2
Cardiac Muscle Contraction	15	KEGG	NIH	1.96741	1.87510181519276e-05	0.00354394	MYL3, TNNI3, TPM3, COX6B1, CACNB3, MYL4
Structural Molecule Activity	139	Molecular Function	NIH	1.55868	2.30612585220536e-05	0.00151371	DMD, TTN, MYL3, MYBPC1, CSRP3, HSPB6, MYOM2, MYL1, ACTN2, CAPN3, MYLPF, NEB, COL18A1, MYBPC2, CRELD1, CD4, MRPL24, COL3A1, COL6A3, PRG3, MATN2, CLTA, PPL, AHNAK, AGRN, THBS2, PRG2, FBLN2, ELN, COL2A1, DNM3, COL24A1, KRT18, MFAP5, VWA1, COPE, TPR, HSPG2, BGN, TFPI2, VIM, NEXN, EFEMP1, DPT, HMGCL
Cytoskeletal Protein Binding	183	Molecular Function	NIH	1.49823	2.47137074148311e-05	0.00151371	DMD, TTN, CORO6, MYL3, TNNI3, MYBPC1, CSRP3, TPM3, MYOM2, MYOM3, FABP3, ACTN2, SORBS1, CAPN3, HSPA2, NEB, HIP1R, MYBPC2, TBCA, B4GALT1, MYL4, TBCC, MYH7B, GAPDH, FTCD, ABL1, REEP4, FKBP4, PDCD5, MTUS1, DCTN1, NDRG1, IMPACT, MPRIP, DNM3, TMOD4, DBN1, SNCA, INPPL1, TMSB10, KIF1C, EP300, AIF1, NME1, TPR, CAPG, DCTN2, S100A4, SCIN, NEXN, GAS2, PDLIM5, GABARAPL1, CAMSAP1, PHACTR2, MYH9, MAP1LC3B2, _x0…
Heart Muscle	71	HPA Tissue	NIH	1.71211	2.97637697657677e-05	0.00039437	MYL3, TNNI3, CSRP3, HSPB6, FABP3, CHCHD10, ACTN2, MB, COX6B1, TIMP3, MDH1, GOT1, MYL4, HSPA1A, GAPDH, IGFBP4, TIMP1, CFD, GNAS, SAT1, CST3, CD36, TMSB10, BGN, CD74, VIM
Supramolecular Polymer	166	Cellular Components	UCL	1.66563	4.25390095336291e-05	0.00138556	CSRP3, MYBPC1, MYOM3, MYL3, ACTN2, TPM3, TTN, NEB, MYLPF, MYOM2, MYBPC2, KLHL41, CAPN3, MYOM1, TNNI3, DMD, BAG3, MYL1, TMOD4, AMOT
Heart Process	58	Biological Process	NIH	1.75513	5.01114687252084e-05	0.0121583	DMD, TTN, MYL3, TNNI3, CSRP3, MYL1, NOS1, CACNB3, YAP1, MYL4
Dilated Cardiomyopathy Signaling Pathway	25	IPA	UCL	2.18066	7.278146270795e-05	0.0230717	MYL3, TTN, TNNI3, DMD, BAG3, MYL1, MYL6B, MYL4, CACNB1
Regulation Of Striated Muscle Contraction	19	Biological Process	NIH	1.92593	7.83650052148318e-05	0.0169007	DMD, MYL3, TNNI3, NOS1
Actin Filament Binding	43	Molecular Function	NIH	1.75598	0.000140396	0.00573285	TTN, CORO6, TNNI3, TPM3, MYOM2, MYOM3, ACTN2, NEB, HIP1R, MYL4, MYH7B, ABL1, MPRIP, TMOD4, DBN1, AIF1, CAPG, SCIN, NEXN, GAS2
Protein Modification By Small Protein Conjugation Or Removal	124	Biological Process	NIH	1.50804	0.000159843	0.0295299	KLHL41, CAPN3, PSMD1, UBE2B, USP28, THOP1, OTUD7B, HSPA1A, DCUN1D1, UFD1, UBAC1, AMFR, NUP50, HGS, ABL1, TRIM58, ZBTB16, PARK7, COMMD1, ATXN3, XIAP, PSMD9, SEL1L, ZNRF4, STAMBP, NHLRC3, RNF149, TRAF2, UBXN1, CDC26, BECN1, RNF41, PSME1, EP300, MAPK9, PSME2, TOMM20, SMAD1, NEDD4L, TPR, UBE2Z, OTUD6B, TGFBR1, DTX3, UBE2L6, CLSPN, TRAF3, BLMH, DNAJB2, NFX1
Calcium Signaling	32	IPA	UCL	2.08428	0.00016287	0.0258149	MYL3, TPM3, TNNI3, MYL1, CHP1, MYL6B, MYL4, ATF2, CACNB1, ATP2B4
Cytoskeletal Protein Binding	183	Molecular Function	UCL	1.56919	0.000181644	0.00342329	CSRP3, MYBPC1, MYOM3, MYL3, ACTN2, TPM3, TTN, FABP3, NEB, CORO6, MYOM2, MYBPC2, SORBS1, HSPA2, CAPN3, MYOM1, TNNI3, DMD, TMOD4, CHP1
Striated Muscle Cell Development	29	Biological Process	NIH	1.82675	0.000182565	0.0295299	DMD, TTN, CSRP3, KLHL41, ACTN2, CAPN3, NEB
I Band	30	Cellular Components	UCL	1.9809	0.000208369	0.0047508	CSRP3, MYL3, ACTN2, TTN, NEB, CAPN3, DMD, BAG3
Actin Filament Binding	43	Molecular Function	UCL	1.96994	0.000224397	0.00353958	MYOM3, ACTN2, TPM3, TTN, NEB, CORO6, MYOM2, MYOM1, TNNI3, TMOD4, MYL4, MPRIP, GSN
Regulation Of Striated Muscle Contraction	19	Biological Process	UCL	2.1165	0.000255256	0.00783986	MYL3, NOS1, TNNI3, DMD, CHGA
Hypertrophic Cardiomyopathy	28	KEGG	UCL	2.09653	0.000475595	0.0106653	MYL3, TPM3, TTN, TNNI3, DMD, AGT, CACNB1, ACE
Hypertrophic Cardiomyopathy	28	KEGG	NIH	1.74818	0.000548726	0.0259273	DMD, TTN, MYL3, TNNI3, TPM3, CACNB3
Calcium Signaling	32	IPA	NIH	1.74453	0.000665114	0.0350293	MYL3, TNNI3, TPM3, MYL1, CACNB3, MYL4, MYH7B
RNA Binding	217	Molecular Function	NIH	1.36272	0.000792241	0.0277284	RBFOX3, NUDT16, IMMT, NGRN, ELAVL4, JUN, PCBP2, TBCA, HSPA1A, RIDA, LARP1, NUDT5, MRPL24, MTHFSD, PCSK9, FKBP4, TARS1, PEBP1, CSTB, AHNAK, YARS1, PARK7, HDGF, EIF5, TPD52L2, ATXN2L, MKI67, EIF2S2, MARS1, TXN, DENR, GPKOW, CKAP4, DDX25, LGALS3, EIF4G1, KRT18, METAP2, KIF1C, HEXIM1, DXO, DDX39A, EP300, LRRFIP1, SRP14, SMAD1, NME1, TPR, PDIA4, NAP1L4, STIP1, USO1, S100A4, C1QBP, VIM, STAU1, HNRNPUL1…
Mitochondrion	246	Cellular Components	UCL	-1.44545	0.00110301	0.0139714	PPP1CC, MTIF3, PLSCR3, DYNLT1, FXN, HARS1, AP3B1, NFU1, LYN, MAVS, GIT1, ABL1, METAP1D, PECR, WASF1, TP73, MECR, ACOT13, SRC, TDRKH, BID, RTN4IP1, PTPN1, HMGCL, CMC1, DNM1, CASP8, STXBP1, CIAPIN1, DECR1, BECN1, STK11, NIT1, HCLS1, ATXN3, SPART, DUT, PLA2G4A, RAB11FIP3, GLRX5, AK2, CLPP, YWHAQ, KIFBP, BCL2L1, PRDX5, SNCA, FHIT, HS1BP3, AIFM1, DTYMK, NRGN, DIABLO, RNF5, SIRT2, TIMM8A, GLOD4, _x000D…
Mitochondrion	246	Cellular Components	NIH	1.31553	0.00155549	0.0475411	MYOM2, CHCHD10, PTGES2, NOS1, TRIAP1, IMMT, NGRN, NDUFA5, COX6B1, COQ7, MAP2K1, FIS1, HIP1R, THOP1, HSPA1A, ERN1, ACSL1, EFHD1, RIDA, TNFRSF1A, NDUFS6, MRPL24, ARG1, IVD, ABL1, PTS, AK2, TIMM8A, OXCT1, FKBP4, SIRT2, PRDX5, MTUS1, FXN, STK11, CASP8, PARK7, BOLA1, DTYMK, ATXN3, PRDX3, GLOD4, SUOX, FOXO3, DNM3, LGALS3, METAP1D, BECN1, SNCA, MAPK9, TOMM20, NME1, SOD1, ALDH2, GSR, GIT1, GRPEL1, _x000D…
Cardiac Muscle Contraction	15	KEGG	UCL	1.95255	0.00158934	0.0224855	MYL3, TPM3, TNNI3, MYL4, CACNB1
Envelope	165	Cellular Components	NIH	1.35495	0.00186843	0.0475411	CHCHD10, TRIAP1, IMMT, MAD1L1, NGRN, LMNB2, NDUFA5, COX6B1, COQ7, FIS1, THOP1, ERN1, ACSL1, EFHD1, GAPDH, NDUFS6, MRPL24, NUP50, ARG1, IVD, ABL1, AK2, TIMM8A, DCTN1, CASP8, PARK7, DTYMK, ATXN3, GCHFR, SUOX, FOXO3, DNM3, LGALS3, SORT1, SHISA5, CLGN, BECN1, NUCB2, GHRHR, TOMM20, SMAD1, NME1, TPR, SOD1, GRPEL1, HK2, RNASET2, BCHE, CAT, DNAJB2, SORD, MRPL52, IL15RA, CPTP, BCL2, RANBP1, MRPS16, _x000D…
Protein Modification By Small Protein Conjugation Or Removal	123	Biological Process	UCL	-1.54818	0.00202262	0.0381156	TRIM21, TRIM58, WWP2, TNIP1, NUB1, NEDD4L, AXIN1, TRIM5, SPRY2, TRIM25, MINDY1, ABRAXAS2, ABL1, HGS, TRIM24, USP25, NFX1, BRAP, UFD1, BECN1, ATXN3, OTUD7B, IKBKG, ZNRF4, DDA1, RNF41, STAMBP, RAD23B, UBXN1, RNF5, XIAP, MYCBP2, PSME1, ZBTB16, MED18, COMMD1, PARK7, OTUD6B, ELOB, GATA3, YOD1, SEL1L, RANBP2, TRAF2, TADA3, DDX58, AMFR, USP8, CDC26, DNAJB2, HIF1A, CDC25A, TRIM40, PSMD5, UBE2L6, _x000D_ …
Envelope	164	Cellular Components	UCL	-1.3967	0.00701431	0.0444673	DCTN1, PPP1CC, IRAG2, PLSCR3, LYN, MAVS, ANXA11, ABL1, CETN3, IST1, WASF1, SRC, BID, RTN4IP1, PTPN1, DNM1, BRAP, CASP8, CIAPIN1, ITPRIP, ATP1B4, BECN1, ATXN3, RANBP1, SPART, ANXA4, ERBIN, PLA2G4A, DNAJB14, AK2, CACYBP, BCL2L1, NUCB2, AIFM1, DTYMK, NRGN, DIABLO, RNF5, CETN2, MTDH, TIMM8A, CASC3, NDUFB7, SOD1, CNP, ARL2BP, PARK7

## Sheet: Fig4
Figure 4. SBMA Protein Correlations with Clinical Traits in Patients
Protein	Study	Trait	r	t	P
MYOM2	UCL	Creatine.Kinase	0.930591	10.1215	8.04e-08
KLHL41	UCL	Creatine.Kinase	0.923337	10.0143	9.18e-08
NEB	UCL	Creatine.Kinase	0.925585	9.67657	1.4e-07
GOT1	UCL	ALT	0.87223	7.86097	1.68e-06
ART3	NIH	Creatinine	0.90812	7.8199	2.86667852305694e-06
ENO3	UCL	Creatine.Kinase	0.883861	7.29984	3.91e-06
SORBS1	UCL	Creatine.Kinase	0.884879	7.18977	4.64e-06
THOP1	UCL	ALT	0.879106	6.79046	8.73e-06
GOT1	UCL	AST	0.956218	9.61812	1.13e-05
CAPN3	UCL	Creatine.Kinase	0.857701	6.59565	1.2e-05
CA3	UCL	Creatine.Kinase	0.854932	6.07425	2.87e-05
MYBPC1	UCL	Creatine.Kinase	0.848639	6.00081	3.25e-05
TTN	UCL	Creatine.Kinase	0.847146	5.95114	3.54e-05
HSPA2	UCL	Creatine.Kinase	0.846634	5.89784	3.88e-05
AST	UCL	ALT	0.936559	7.76227	5.42e-05
ALT	UCL	AST	0.936559	7.76227	5.42e-05
CAPN3	NIH	Creatinine.Kinase	0.84847	5.78032	6.38006744417977e-05
DTNB	UCL	Creatine.Kinase	0.83026	5.50605	7.74e-05
ACTN2	UCL	Creatine.Kinase	0.810933	5.32673	0.000106863
DMD	UCL	Creatine.Kinase	0.820882	5.29899	0.000112376
MB	UCL	Creatine.Kinase	0.810603	5.2514	0.000122533
IDI2	UCL	Creatine.Kinase	0.811348	5.11166	0.000158259
RGMA	NIH	Creatinine	0.82294	5.22276	0.000164454
MYLPF	UCL	Creatine.Kinase	0.811185	5.08802	0.000165302
CSRP3	UCL	Creatine.Kinase	0.80509	5.01587	0.000188879
CORO6	UCL	Creatine.Kinase	0.804262	4.97303	0.0002045
HSPB6	UCL	Creatine.Kinase	0.79711	4.91857	0.000226319
NOS1	NIH	Creatinine	-0.81051	-4.98918	0.000247643
MYOM3	UCL	Creatine.Kinase	0.798325	4.86711	0.000249153
MYL3	UCL	Creatine.Kinase	0.79663	4.85204	0.000256282
MYBPC2	NIH	Creatinine.Kinase	0.80738	4.93376	0.000273199
NOS1	UCL	Creatine.Kinase	0.78021	4.73023	0.000322247
NDUFS6	NIH	Creatinine	-0.79894	-4.78982	0.000353234
MYLPF	NIH	Creatinine.Kinase	0.79442	4.71593	0.000403451
MYL1	NIH	Creatinine.Kinase	0.78795	4.61399	0.000485202
USP28	NIH	Creatinine	-0.78746	-4.6064	0.000491943
FABP3	NIH	Creatinine	-0.78497	-4.56829	0.000527263
RGMA	NIH	Thigh.MRI.Muscle.Fat.Fraction	-0.80345	-4.67478	0.000537066
THOP1	UCL	AST	0.870344	5.54819	0.000542124
TPM3	UCL	Creatine.Kinase	0.732845	4.36102	0.000651989
RBFOX3	UCL	Creatine.Kinase	0.76007	4.2872	0.000751948
CA3	NIH	Creatinine	-0.77106	-4.36602	0.000764054
SORBS1	NIH	Creatinine.Kinase	0.76916	4.33955	0.000802335
DUSP29	NIH	Creatinine	-0.75832	-4.19421	0.00105083
CHCHD10	UCL	Creatine.Kinase	0.715215	4.00823	0.00129497
IDI2	NIH	Creatinine	-0.74844	-4.06898	0.0013282
MYOM3	NIH	Creatinine.Kinase	0.74797	4.06315	0.00134281
CORO6	NIH	Creatinine.Kinase	0.74761	4.05869	0.00135409
THOP1	UCL	Creatine.Kinase	0.681972	3.97859	0.0013725
USP28	UCL	Creatine.Kinase	0.734908	3.9572	0.00143139
GOT1	UCL	Creatine.Kinase	0.728133	3.94471	0.00146692
PHOSPHO1	NIH	Creatinine	-0.73683	-3.92954	0.00172699
DUSP29	UCL	Creatine.Kinase	0.722841	3.81524	0.00189301
DMD	NIH	Creatinine	-0.72627	-3.80936	0.00216844
NEB	NIH	Creatinine	-0.722	-3.76241	0.00237083
EDA2R	NIH	Creatinine	-0.72081	-3.74955	0.00242957
HSPA2	NIH	Creatinine.Kinase	0.72013	3.74222	0.0024637
NGRN	UCL	Writing	-0.694897	-3.6783	0.00248173
CSRP3	UCL	Stairs	-0.406123	-3.66279	0.00255917
ACTN2	NIH	Creatinine	-0.71586	-3.69653	0.00268778
RBFOX3	UCL	Writing	-0.638637	-3.62765	0.0027438
NDUFS6	UCL	Writing	-0.668373	-3.62202	0.0027746
MYBPC2	UCL	Creatine.Kinase	0.684979	3.61643	0.00280554
MYOM2	NIH	Creatinine.Kinase	0.70978	3.63297	0.00303446
EDA2R	UCL	Creatinine	0.717975	3.57257	0.00306065
FABP3	UCL	Creatine.Kinase	0.689236	3.56778	0.0030899
MYBPC1	NIH	Creatinine	-0.70721	-3.60663	0.00319112
Glucose	UCL	Speech	-0.999907	-156.873	0.00405812
Glucose	UCL	Eating	-0.999907	-156.873	0.00405812
Glucose	UCL	Bowing	-0.999907	-156.873	0.00405812
HSPB6	UCL	Bowing	0.723929	3.4281	0.00407848
HSPB6	NIH	Creatinine	-0.69366	-3.47214	0.00412887
NGRN	NIH	Creatinine	-0.69163	-3.45268	0.00428605
USP28	UCL	Writing	-0.633942	-3.398	0.00433011
MYL3	NIH	Creatinine	-0.69105	-3.44717	0.00433156
CORO6	UCL	Writing	-0.614915	-3.39655	0.00434263
NEB	NIH	Creatinine.Kinase	0.68275	3.36914	0.00503206
DTNB	NIH	Creatinine	-0.68223	-3.3644	0.00507815
SORBS1	UCL	Writing	-0.598462	-3.29613	0.00530293
DUSP29	UCL	Walking	-0.340814	-3.28657	0.00540479
NDUFS6	UCL	Walking	-0.458256	-3.27015	0.00558434
CSRP3	UCL	Walking	-0.346367	-3.25357	0.00577155
CSRP3	NIH	Creatinine	-0.67454	-3.29444	0.00580954
NDUFS6	UCL	Stairs	-0.476107	-3.24315	0.0058924
MSTN	NIH	Thigh.MRI.Muscle.Fat.Fraction	-0.69298	-3.32966	0.00600192
IDI2	UCL	ALT	0.584699	3.23297	0.00601302
ENO3	NIH	Creatinine.Kinase	0.67115	3.2643	0.0061564
CORO6	UCL	Walking	-0.368423	-3.17357	0.00676698
TTN	NIH	Creatinine.Kinase	0.66528	3.21284	0.00679746
USP28	NIH	Creatinine.Kinase	0.6627	3.1906	0.00709485
NGRN	NIH	Creatinine.Kinase	0.66268	3.19045	0.00709681
DTNB	NIH	Creatinine.Kinase	0.66246	3.18858	0.00712252
DMD	UCL	Writing	-0.596245	-3.13795	0.00726357
MB	NIH	Creatinine	-0.6585	-3.15478	0.00760139
NGRN	NIH	ALT	0.65689	3.14128	0.00780153
NDUFS6	NIH	Creatinine.Kinase	0.65474	3.12318	0.00807814
MB	NIH	Creatinine.Kinase	0.65393	3.11648	0.00818307
PHOSPHO1	UCL	Creatine.Kinase	0.629004	3.03086	0.00898451
MB	UCL	ALT	0.529617	3.02875	0.00902221
RBFOX3	NIH	Creatinine	-0.64589	-3.05042	0.00929254
NGRN	NIH	HOMA.IR	0.64436	3.03807	0.00951594
DTNB	UCL	Writing	-0.548498	-2.99238	0.0096969
DUSP29	NIH	Creatinine.Kinase	0.64059	3.00788	0.0100849
MYL1	UCL	Creatine.Kinase	0.629214	2.95595	0.0104225
DTNB	UCL	Walking	-0.298108	-2.94537	0.0106431
USP28	UCL	Walking	-0.392287	-2.92723	0.0110319
DTNB	UCL	ALT	0.545117	2.9152	0.0112976
MSTN	NIH	Creatinine	0.63249	2.94416	0.011399
CSRP3	NIH	Creatinine.Kinase	0.63057	2.92937	0.0117275
MYOM2	UCL	ALT	0.525457	2.88831	0.0119141
MYOM3	UCL	ALT	0.546833	2.88041	0.0121014
ENO3	NIH	Insulin	0.62746	2.90549	0.0122778
DUSP29	UCL	Stairs	-0.325641	-2.86609	0.0124485
ENO3	NIH	HOMA.IR	0.62588	2.8934	0.012566
CHCHD10	NIH	Creatinine.Kinase	0.62525	2.88862	0.012682
SORBS1	UCL	Walking	-0.3238	-2.85635	0.01269
NGRN	UCL	Walking	-0.487988	-2.83366	0.0132705
DMD	NIH	Creatinine.Kinase	0.62123	2.85832	0.0134409
SORBS1	UCL	Supine	-0.321177	-2.81606	0.013739
CHCHD10	UCL	ALT	0.454678	2.81504	0.0137666
FABP3	NIH	HOMA.IR	0.61842	2.83737	0.0139915
TTN	NIH	Creatinine	-0.61784	-2.83309	0.0141067
FABP3	NIH	Insulin	0.61779	2.83268	0.0141178
MYBPC1	NIH	Creatinine.Kinase	0.61552	2.81589	0.0145793
USP28	UCL	Speech	-0.609317	-2.7842	0.014628
ALT	UCL	Creatine.Kinase	0.555855	2.7836	0.0146455
CK	UCL	ALT	0.555855	2.7836	0.0146455
ENO3	UCL	ALT	0.580682	2.76935	0.0150614
CSRP3	UCL	Writing	-0.525409	-2.74502	0.0157986
NDUFS6	UCL	Supine	-0.405863	-2.73605	0.0160794
NDUFS6	UCL	Creatine.Kinase	0.602628	2.73359	0.016157
PHOSPHO1	UCL	6MWT	-0.433894	-2.7029	0.0163633
CA3	NIH	Creatinine.Kinase	0.60679	2.75247	0.0164601
TTN	UCL	Walking	-0.271067	-2.71461	0.0167699
MYL1	UCL	Writing	-0.561919	-2.70317	0.01715
CHCHD10	NIH	Creatinine	-0.60113	-2.71216	0.0177768
DTNB	UCL	Stairs	-0.295127	-2.68262	0.0178536
THOP1	NIH	Creatinine.Kinase	0.59658	2.6802	0.0188937
ACTN2	NIH	Creatinine.Kinase	0.5958	2.67478	0.0190896
MYLPF	UCL	Writing	-0.528537	-2.64814	0.0190983
NGRN	NIH	Insulin	0.59402	2.6624	0.019545
NGRN	UCL	6MWT	-0.542595	-2.60538	0.0198849
NOS1	UCL	Writing	-0.440592	-2.60331	0.0208426
CAPN3	UCL	ALT	0.564184	2.60113	0.0209311
CORO6	NIH	Creatinine	-0.58516	-2.6018	0.0219308
MEGF10	UCL	ALT	0.545585	2.57007	0.0222344
RBFOX3	NIH	Creatinine.Kinase	0.58408	2.59447	0.0222379
NOS1	NIH	Insulin	0.58382	2.59273	0.0223114
NDUFS6	UCL	ALT	0.514868	2.5598	0.022682
MYL1	UCL	Walking	-0.388307	-2.55077	0.0230829
HSPB6	NIH	Insulin	0.58077	2.57225	0.0231948
IDI2	UCL	AST	0.711842	2.78981	0.0235653
KLHL41	UCL	ALT	0.464336	2.53231	0.0239238
NEB	UCL	Writing	-0.480033	-2.5285	0.0241007
SORBS1	UCL	Stairs	-0.307734	-2.51061	0.0249498
NEB	NIH	Insulin	0.5747	2.53204	0.0250282
SORBS1	NIH	ALT	0.5715	2.51104	0.0260408
TTN	UCL	Stairs	-0.268276	-2.47943	0.0264983
MEGF10	NIH	Creatinine.Kinase	0.569	2.49478	0.0268518
NOS1	NIH	HOMA.IR	0.569	2.49477	0.0268523
NEB	NIH	HOMA.IR	0.56849	2.49151	0.0270176
NGRN	UCL	Stairs	-0.458844	-2.46396	0.0273003
GOT1	NIH	Creatinine.Kinase	0.56616	2.47641	0.0277971
MYLPF	UCL	Walking	-0.302096	-2.43846	0.0286731
PHOSPHO1	UCL	Supine	-0.226861	-2.43285	0.028984
CA3	UCL	ALT	0.486739	2.42689	0.0293175
CA3	UCL	Stairs	-0.288391	-2.42443	0.0294564
MYBPC2	NIH	Creatinine	-0.56066	-2.44125	0.0296973
CORO6	UCL	Stairs	-0.307349	-2.40541	0.0305504
MYBPC1	UCL	Walking	-0.195617	-2.39227	0.0313291
HSPB6	NIH	HOMA.IR	0.55563	2.40956	0.0315159
DMD	UCL	Walking	-0.306567	-2.37577	0.0323333
HSPB6	UCL	Walking	-0.132829	-2.36371	0.0330871
NEB	UCL	ALT	0.45268	2.36182	0.0332067
MYOM3	UCL	Stairs	-0.292977	-2.36087	0.0332669
DUSP29	NIH	HOMA.IR	0.55086	2.37979	0.0333207
MYBPC2	UCL	Glucose	-0.825918	-18.4146	0.0345375
NGRN	UCL	Creatine.Kinase	0.510164	2.33869	0.0347033
CA3	UCL	Walking	-0.250854	-2.30217	0.0371968
NOS1	UCL	Walking	-0.10517	-2.28218	0.0386328
PHOSPHO1	UCL	Stairs	-0.230297	-2.28203	0.0386438
EDA2R	UCL	Stairs	-0.190535	-2.28073	0.0387387
Creatinine	UCL	Salivation	-0.607701	-2.29522	0.0390029
MYBPC1	UCL	Stairs	-0.205992	-2.27632	0.039063
ART3	UCL	Speech	0.517759	2.26872	0.0396282
MYL3	UCL	Bowing	0.573771	2.2651	0.0399003
NOS1	UCL	Bowing	0.591554	2.25026	0.0410338
MEGF10	NIH	Thigh.MRI.Muscle.Fat.Fraction	-0.55071	-2.28554	0.0412631
DUSP29	NIH	Insulin	0.53112	2.26013	0.0416213
RBFOX3	UCL	ALT	0.449688	2.24226	0.041657
IDI2	NIH	Insulin	0.53078	2.25809	0.0417785
MYL1	NIH	Creatinine	-0.5301	-2.25406	0.0420905
IDI2	NIH	HOMA.IR	0.52458	2.2216	0.0446873
THOP1	NIH	Creatinine	-0.52418	-2.21928	0.0448786
USP28	UCL	Stairs	-0.32365	-2.19399	0.0456108
SORBS1	UCL	6MWT	-0.264581	-2.17903	0.0456856
CAPN3	UCL	Walking	-0.442316	-2.18956	0.0459909
CSRP3	NIH	Insulin	0.52184	2.20563	0.0460191
MB	UCL	AST	0.600274	2.35695	0.0461773
SORBS1	NIH	Creatinine	-0.52036	-2.19707	0.0467487
THOP1	UCL	Speech	-0.437733	-2.17322	0.0474182
FABP3	UCL	Writing	-0.389343	-2.17058	0.0476523
RBFOX3	UCL	Walking	-0.257003	-2.16855	0.0478332
CA3	UCL	Writing	-0.441376	-2.16605	0.0480574
Glucose	UCL	Swallow	-0.533619	-13.1863	0.0481865
NGRN	NIH	Glucose	0.51555	2.16938	0.0491824
CSRP3	NIH	HOMA.IR	0.51422	2.16174	0.0498744
ART3	NIH	Thigh.MRI.Muscle.Fat.Fraction	-0.53266	-2.1802	0.0498756
MYBPC1	UCL	ALT	0.423508	2.13577	0.0508454
MEGF10	UCL	AST	0.49148	2.29376	0.0509649
CSRP3	UCL	ALT	0.426551	2.13005	0.0513892
ACTN2	NIH	Insulin	0.5107	2.14169	0.0517356
DUSP29	NIH	ALT	0.5099	2.13719	0.0521617
SORBS1	NIH	AST	0.50921	2.13328	0.0525345
DMD	UCL	ALT	0.458983	2.11788	0.0525632
MYBPC2	NIH	ALT	0.50869	2.13033	0.052818
KLHL41	NIH	Insulin	0.5082	2.12758	0.0530828
CAPN3	UCL	Speech	-0.454459	-2.10765	0.0535688
FABP3	UCL	Stairs	-0.130043	-2.10124	0.0542089
DTNB	UCL	AST	0.594048	2.25168	0.0544248
MYBPC1	UCL	Writing	-0.402548	-2.09603	0.054734
PHOSPHO1	NIH	Insulin	0.50513	2.11032	0.0547765
TPM3	UCL	ALT	0.342931	2.08906	0.0554433
ART3	UCL	Stairs	0.358213	2.0866	0.0556961
ACTN2	UCL	Walking	-0.150615	-2.08632	0.0557242
MYL3	UCL	Stairs	-0.194678	-2.07824	0.0565619
EDA2R	UCL	Dressing	-0.283882	-2.07809	0.0565776
MYBPC2	NIH	HOMA.IR	0.50138	2.08932	0.056904
CSRP3	UCL	Supine	-0.216095	-2.0737	0.0570369
FABP3	UCL	Salivation	-0.572443	-2.07055	0.0573689
KLHL41	NIH	Creatinine.Kinase	0.50009	2.08219	0.0576442
Creatinine	UCL	Speech	0.362297	2.07968	0.0579067
NDUFS6	NIH	ALT	0.49875	2.07476	0.058425
DUSP29	UCL	Writing	-0.417701	-2.05838	0.0586684
NEB	UCL	Walking	-0.177803	-2.05833	0.0586742
CAPN3	NIH	ALT	0.49797	2.07042	0.0588847
AST	UCL	Cheeks	0.648356	2.25154	0.0590641
NGRN	UCL	Salivation	-0.430755	-2.04064	0.060612
ENO3	UCL	Dressing	0.47048	2.0383	0.060873
CHCHD10	UCL	AST	0.555168	2.1639	0.0624093
ACTN2	NIH	HOMA.IR	0.49133	2.03397	0.062886
DTNB	UCL	Supine	-0.189721	-2.01665	0.0633338
CSRP3	NIH	ALT	0.49045	2.02916	0.0634327
ART3	NIH	HOMA.IR	-0.49042	-2.029	0.0634508
ENO3	NIH	ALT	0.4897	2.02505	0.0639027
RBFOX3	NIH	HOMA.IR	0.48942	2.02353	0.0640775
DTNB	NIH	HOMA.IR	0.48837	2.01782	0.0647386
RBFOX3	NIH	Insulin	0.48798	2.0157	0.064985
TTN	UCL	ALT	0.402204	2.0022	0.0650264
MYOM3	NIH	ALT	0.48787	2.01515	0.0650497
MB	NIH	Insulin	0.48784	2.01496	0.0650714
ACTN2	UCL	Stairs	-0.162834	-2.00153	0.0651062
HSPB6	UCL	ALT	0.393725	1.99747	0.0655899
DTNB	NIH	ALT	0.48472	1.99808	0.0670702
CHCHD10	UCL	Writing	-0.325762	-1.98416	0.0671987
CHCHD10	UCL	Stairs	-0.0477002	-1.98349	0.0672801
MB	UCL	Bowing	0.548155	1.98345	0.0672845
MYL1	NIH	ALT	0.48428	1.99572	0.0673542
MYBPC2	NIH	Insulin	0.48324	1.99014	0.0680298
MYOM3	UCL	Walking	-0.219832	-1.97533	0.0682848
HSPA2	UCL	Walking	-0.243336	-1.97527	0.0682922
IDI2	UCL	Writing	-0.38567	-1.96948	0.069014
TTN	UCL	Writing	-0.396249	-1.966	0.0694507
CAPN3	UCL	Supine	-0.410829	-1.96296	0.0698352
MYOM2	UCL	Supine	-0.205109	-1.95863	0.0703853
PHOSPHO1	NIH	HOMA.IR	0.47962	1.97076	0.070426
ENO3	UCL	AST	0.606163	2.08245	0.0708446
SORBS1	UCL	Speech	-0.496221	-1.95187	0.0712518
DTNB	NIH	Insulin	0.47817	1.96305	0.0714
DMD	UCL	6MWT	-0.312464	-1.93775	0.0717145
CORO6	NIH	Insulin	0.47748	1.95936	0.0718708
MEGF10	NIH	AST	0.47737	1.9588	0.0719425
DUSP29	UCL	Supine	-0.190254	-1.9464	0.071959
ART3	NIH	Insulin	-0.4771	-1.95735	0.072128
DMD	NIH	HOMA.IR	0.47698	1.95671	0.07221
HSPA2	UCL	Stairs	-0.256904	-1.94087	0.0726818
MYL3	UCL	ALT	0.397582	1.93995	0.072803
ACTN2	UCL	Writing	-0.373283	-1.93917	0.0729058
ART3	UCL	6MWT	0.37822	1.92773	0.0730408
HSPB6	NIH	Creatinine.Kinase	0.4749	1.94566	0.0736428
IDI2	NIH	Creatinine.Kinase	0.47479	1.94509	0.0737178
MB	NIH	HOMA.IR	0.47406	1.94127	0.0742195
MYBPC1	NIH	Insulin	0.47373	1.93952	0.0744498
RGMA	UCL	Glucose	-0.992309	-8.39557	0.0754724
FABP3	NIH	Creatinine.Kinase	0.47214	1.93113	0.0755663
EDA2R	NIH	Insulin	0.47112	1.92574	0.0762913
MYBPC1	UCL	Bowing	0.523029	1.9125	0.0764923
RBFOX3	UCL	Speech	-0.48583	-1.91168	0.0766048
MYLPF	NIH	Creatinine	-0.46965	-1.91805	0.0773358
TTN	NIH	Insulin	0.4695	1.91726	0.077444
EDA2R	NIH	HOMA.IR	0.46757	1.90718	0.0788367
MYLPF	UCL	6MWT	-0.269193	-1.88552	0.0788791
PHOSPHO1	UCL	Walking	-0.154649	-1.89516	0.0789104
KLHL41	NIH	HOMA.IR	0.46648	1.90148	0.0796337
PHOSPHO1	UCL	Writing	-0.377141	-1.88876	0.0798188
DUSP29	UCL	Bowing	0.501709	1.8815	0.0808619
CORO6	UCL	Sitting	-0.254875	-1.87879	0.0812544
HSPA2	UCL	ALT	0.420859	1.87864	0.0812764
NEB	NIH	ALT	0.46351	1.88606	0.0818258
HSPA2	NIH	Creatinine	-0.46286	-1.88267	0.0823153
SORBS1	UCL	ALT	0.375637	1.86276	0.0836113
PHOSPHO1	NIH	Thigh.MRI.Muscle.Fat.Fraction	0.47818	1.88605	0.0837182
DMD	NIH	Insulin	0.46095	1.87279	0.0837577
RBFOX3	UCL	6MWT	-0.250056	-1.85195	0.0838173
RBFOX3	UCL	Stairs	-0.23121	-1.85431	0.0848782
FABP3	NIH	ALT	0.45929	1.86424	0.0850226
USP28	UCL	6MWT	-0.258796	-1.84144	0.0854184
HSPA2	UCL	Bowing	0.475653	1.84168	0.0868043
MYBPC1	NIH	HOMA.IR	0.4559	1.84687	0.0876475
MYL3	NIH	Creatinine.Kinase	0.4555	1.84482	0.0879626
TPM3	UCL	Supine	0.0282599	-1.83297	0.0881553
USP28	UCL	ALT	0.38258	1.82543	0.0893399
DMD	UCL	Stairs	-0.247285	-1.82187	0.0899046
FABP3	UCL	ALT	0.333622	1.82154	0.0899569
NEB	UCL	Supine	-0.145651	-1.82093	0.0900531
NEB	UCL	Stairs	-0.165608	-1.82028	0.0901579
CORO6	NIH	HOMA.IR	0.45142	1.82404	0.091209
NDUFS6	UCL	Sitting	-0.31292	-1.80946	0.0918959
DMD	NIH	ALT	0.45015	1.81762	0.0922334
MEGF10	UCL	Speech	-0.37331	-1.80484	0.0926465
TPM3	UCL	Stairs	0.00613573	-1.80059	0.0933435
MYOM2	UCL	AST	0.514087	1.90348	0.0934653
NDUFS6	NIH	HOMA.IR	0.44839	1.8087	0.0936739
DUSP29	UCL	ALT	0.378979	1.7939	0.0944483
USP28	NIH	HOMA.IR	0.44737	1.80358	0.09451
ART3	UCL	Creatinine	0.421547	1.78571	0.0958165
CAPN3	NIH	AST	0.44572	1.79525	0.0958854
CA3	NIH	Insulin	0.44487	1.79097	0.0965988
MSTN	UCL	Cheeks	0.450084	1.76645	0.0991063
CA3	NIH	HOMA.IR	0.44189	1.77609	0.0991143
HSPA2	UCL	Writing	-0.382899	-1.76277	0.0997451
HSPB6	UCL	Stairs	-0.0772182	-1.74768	0.102407
MYOM3	UCL	Supine	-0.187126	-1.74646	0.102624
CORO6	UCL	Cheeks	0.367212	1.74386	0.10309
ART3	UCL	Walking	0.291486	1.7407	0.103658
EDA2R	UCL	Breathing	-0.385817	-1.73101	0.105418
MB	UCL	Writing	-0.314995	-1.72918	0.105753
EDA2R	NIH	Thigh.MRI.Muscle.Fat.Fraction	0.45033	1.74718	0.106123
TTN	NIH	HOMA.IR	0.43325	1.73323	0.106693
KLHL41	UCL	Speech	-0.469556	-1.72161	0.107151
MYLPF	UCL	Speech	-0.448165	-1.7205	0.107358
MYOM3	UCL	Swallow	0.309381	1.71902	0.107632
Creatinine	UCL	6MWT	0.484441	1.70991	0.109343
MB	UCL	Walking	-0.0485037	-1.70097	0.111043
MYLPF	UCL	Stairs	-0.215991	-1.69681	0.111844
ENO3	NIH	Creatinine	-0.4274	-1.70456	0.112043
MEGF10	NIH	ALT	0.427	1.70257	0.112422
NDUFS6	NIH	Insulin	0.42692	1.7022	0.112495
IDI2	NIH	Glucose	0.42669	1.70106	0.112713
HSPB6	UCL	Writing	-0.307165	-1.69226	0.112723
ENO3	UCL	Eating	0.376141	1.68971	0.113218
KLHL41	UCL	AST	0.517729	1.77834	0.113236
USP28	NIH	Insulin	0.42463	1.69104	0.114648
MYOM2	UCL	Speech	-0.448823	-1.67966	0.115191
RBFOX3	UCL	Breathing	-0.396448	-1.6796	0.115203
ENO3	UCL	Swallow	0.362541	1.67856	0.115409
MYLPF	NIH	ALT	0.42342	1.68516	0.115797
SORBS1	UCL	Breathing	-0.393236	-1.67502	0.116112
MYL3	UCL	Walking	-0.113278	-1.67281	0.116553
ART3	UCL	Swallow	-0.362506	-1.67269	0.116578
RBFOX3	NIH	ALT	0.42217	1.67913	0.116986
CA3	UCL	AST	0.517644	1.75296	0.117701
TPM3	UCL	Swallow	0.15227	1.66642	0.117837
MYOM3	UCL	AST	0.506393	1.74888	0.118434
MSTN	UCL	Swallow	-0.29532	-1.6621	0.11871
MB	UCL	Stairs	-0.0665869	-1.66048	0.11904
NDUFS6	UCL	AST	0.469149	1.74314	0.119473
USP28	NIH	ALT	0.41955	1.66646	0.11952
MYL1	NIH	AST	0.41874	1.66257	0.120308
NOS1	NIH	Creatinine.Kinase	0.41814	1.65967	0.120897
CORO6	NIH	ALT	0.41688	1.65362	0.122135
NOS1	UCL	ALT	0.313186	1.64415	0.122405
CAPN3	UCL	Writing	-0.406553	-1.64167	0.122923
CAPN3	UCL	Stairs	-0.367863	-1.63982	0.12331
RGMA	UCL	Speech	0.354091	1.63176	0.125012
ENO3	UCL	Cheeks	0.378439	1.62655	0.126123
MYOM3	NIH	AST	0.41161	1.62842	0.127418
NDUFS6	UCL	Creatinine	0.428351	1.6156	0.128484
RGMA	UCL	Walking	0.379356	1.60709	0.130347
MYOM2	UCL	Walking	-0.149602	-1.60136	0.131614
NGRN	UCL	Sitting	-0.340588	-1.60135	0.131615
EDA2R	UCL	Writing	-0.306454	-1.59569	0.132878
Glucose	UCL	Supine	-0.51075	4.7069	0.133271
NDUFS6	UCL	Salivation	-0.396367	-1.58692	0.134852
ENO3	UCL	Bowing	0.389738	1.58684	0.134872
ACTN2	UCL	Supine	-0.0800404	-1.58638	0.134975
MYLPF	NIH	HOMA.IR	0.40365	1.59073	0.135684
MYL3	UCL	Supine	-0.100677	-1.58268	0.135818
CA3	NIH	ALT	0.40249	1.58528	0.136918
CORO6	UCL	ALT	0.333757	1.57702	0.137112
MYLPF	NIH	Insulin	0.40167	1.58143	0.137796
MB	NIH	ALT	0.40095	1.57804	0.13857
RBFOX3	UCL	Salivation	-0.434193	-1.57019	0.138691
CHCHD10	NIH	Insulin	0.40013	1.5742	0.139454
NEB	UCL	Speech	-0.435067	-1.56379	0.140185
IDI2	UCL	Stairs	-0.111911	-1.56249	0.140488
NOS1	NIH	Glucose	0.39884	1.56814	0.140858
TPM3	NIH	Creatinine	-0.39882	-1.56807	0.140876
HSPA2	NIH	ALT	0.39873	1.56764	0.140976
TTN	UCL	Bowing	0.448898	1.55995	0.141086
USP28	UCL	Breathing	-0.377268	-1.556	0.14202
MYBPC2	UCL	ALT	0.379727	1.55501	0.142254
MEGF10	UCL	Stairs	-0.399869	-1.55499	0.142258
CORO6	UCL	Salivation	-0.431917	-1.55429	0.142424
MYOM3	NIH	Creatinine	-0.39661	-1.55776	0.143292
MEGF10	UCL	Creatine.Kinase	0.388379	1.54866	0.143767
MYBPC2	UCL	Supine	-0.327698	-1.54814	0.143891
MSTN	UCL	Sitting	-0.441892	-1.54321	0.145078
KLHL41	UCL	Walking	-0.073825	-1.5426	0.145225
FABP3	UCL	Walking	-0.0252172	-1.54085	0.145647
HSPA2	NIH	Insulin	0.39448	1.54785	0.14565
MYL3	NIH	Insulin	0.39429	1.54698	0.14586
CHCHD10	UCL	Salivation	-0.50636	-1.53672	0.14665
PHOSPHO1	UCL	ALT	0.365667	1.53555	0.146937
HSPA2	UCL	Supine	-0.176353	-1.53486	0.147103
THOP1	UCL	Writing	-0.393505	-1.53227	0.147738
USP28	UCL	Dressing	-0.290026	-1.52886	0.148574
CORO6	UCL	Supine	-0.160856	-1.52728	0.148965
GOT1	UCL	Swallow	0.26669	1.52259	0.150127
ACTN2	NIH	ALT	0.39042	1.52903	0.150219
NDUFS6	NIH	AST	0.38952	1.52486	0.151247
CK	UCL	Speech	-0.415085	-1.52362	0.151555
CHCHD10	NIH	HOMA.IR	0.38839	1.51964	0.152544
MYBPC2	UCL	Stairs	-0.329078	-1.51098	0.153034
NOS1	UCL	Supine	-0.00220419	-1.51039	0.153182
MYOM2	NIH	ALT	0.38778	1.51683	0.153244
ACTN2	UCL	ALT	0.283926	1.49841	0.156233
ART3	NIH	Creatinine.Kinase	-0.38504	-1.50425	0.156418
NEB	UCL	6MWT	-0.14475	-1.48985	0.156989
MYL1	UCL	Stairs	-0.248874	-1.49524	0.157049
TTN	UCL	Supine	-0.106998	-1.49038	0.158308
KLHL41	UCL	Supine	-0.0668069	-1.48944	0.158552
FABP3	UCL	AST	0.437049	1.55256	0.159131
NOS1	UCL	Stairs	-0.0207398	-1.4854	0.159607
NGRN	NIH	AST	0.38211	1.49083	0.159868
DTNB	UCL	Salivation	-0.439445	-1.48074	0.160829
MYBPC2	NIH	AST	0.37894	1.47642	0.163641
CA3	UCL	Supine	-0.129593	-1.46689	0.164509
MYBPC1	UCL	Supine	-0.0669894	-1.4659	0.164775
CSRP3	UCL	Speech	-0.407828	-1.46356	0.165404
MYL3	UCL	Swallow	0.223481	1.4629	0.165582
EDA2R	UCL	Salivation	-0.458335	-1.45762	0.16701
AST	UCL	Creatine.Kinase	0.482677	1.51608	0.167969
CK	UCL	AST	0.482677	1.51608	0.167969
MYBPC1	UCL	AST	0.44142	1.51595	0.168
Glucose	UCL	Tongue	-0.82238	-3.69459	0.168279
CAPN3	NIH	Creatinine	-0.37474	-1.45736	0.168747
ENO3	NIH	Glucose	0.37347	1.45161	0.170314
MYL3	NIH	HOMA.IR	0.37306	1.44973	0.170828
DMD	UCL	Supine	-0.169239	-1.43941	0.172018
RBFOX3	UCL	Supine	-0.147288	-1.43781	0.172463
MYOM3	UCL	Bowing	0.409774	1.43692	0.172714
ENO3	NIH	AST	0.37096	1.44027	0.173439
DMD	NIH	Glucose	0.37007	1.43625	0.174556
DTNB	UCL	Speech	-0.404886	-1.42779	0.175278
MYBPC1	NIH	ALT	0.36905	1.43171	0.175828
MYL3	UCL	AST	0.456974	1.48418	0.176057
KLHL41	NIH	Creatinine	-0.36826	-1.42815	0.176832
IDI2	UCL	Salivation	-0.441028	-1.42121	0.177146
USP28	UCL	Salivation	-0.382543	-1.42112	0.177173
NGRN	UCL	ALT	0.361004	1.42098	0.177211
PHOSPHO1	UCL	Bowing	0.427099	1.42039	0.177381
NEB	UCL	AST	0.430047	1.47595	0.178197
MYL3	UCL	Writing	-0.283044	-1.41555	0.178768
HSPA2	NIH	HOMA.IR	0.36561	1.41628	0.180208
DMD	UCL	AST	0.454985	1.46524	0.18102
NOS1	NIH	Thigh.MRI.Muscle.Fat.Fraction	0.37908	1.4191	0.18132
MYOM2	NIH	AST	0.36474	1.41241	0.18132
HSPA2	UCL	6MWT	-0.230961	-1.39207	0.184197
MEGF10	UCL	6MWT	0.329928	1.3879	0.185438
MYOM3	UCL	Cheeks	0.292627	1.38974	0.186311
TTN	NIH	ALT	0.36072	1.39446	0.186551
AST	UCL	Swallow	0.477902	1.45739	0.188361
ALT	UCL	Swallow	0.351337	1.38833	0.188369
MEGF10	UCL	Bowing	-0.375389	-1.38253	0.188466
DUSP29	NIH	Glucose	0.35865	1.38529	0.189274
RGMA	UCL	Writing	0.355973	1.37671	0.190219
HSPB6	NIH	ALT	0.35788	1.38187	0.190296
RGMA	UCL	Cheeks	0.318006	1.37425	0.190966
HSPA2	UCL	Swallow	0.254777	1.36886	0.192607
FABP3	UCL	Creatinine	0.413241	1.36843	0.192737
ART3	UCL	Creatine.Kinase	-0.333468	-1.36521	0.193724
SORBS1	NIH	HOMA.IR	0.35441	1.36654	0.194941
HSPB6	UCL	Tongue	0.245698	1.3564	0.196444
CK	UCL	Supine	-0.143463	-1.35831	0.19747
RBFOX3	UCL	AST	0.427721	1.4035	0.198071
GOT1	UCL	Bowing	0.396121	1.34955	0.19858
MYBPC2	UCL	Bowing	0.30068	1.34445	0.200183
IDI2	UCL	Bowing	0.416313	1.34034	0.201481
FABP3	NIH	Glucose	0.34957	1.34525	0.201543
TTN	UCL	AST	0.390741	1.39008	0.20196
MEGF10	UCL	Supine	-0.358527	-1.33609	0.202832
IDI2	UCL	Supine	-0.0543117	-1.32899	0.205105
NDUFS6	UCL	Tongue	0.313438	1.3246	0.20652
MYOM2	UCL	Stairs	-0.120773	-1.32459	0.206523
DMD	UCL	Salivation	-0.374734	-1.32122	0.207614
CORO6	UCL	Bowing	0.382129	1.31749	0.208829
CHCHD10	NIH	Glucose	0.34355	1.31895	0.209949
IDI2	UCL	Walking	-0.0502625	-1.3128	0.210364
AST	UCL	Stairs	-0.398474	-1.37545	0.211391
HSPB6	UCL	AST	0.410039	1.35753	0.211664
HSPB6	UCL	Swallow	0.149302	1.30695	0.212291
KLHL41	UCL	Writing	-0.252766	-1.30409	0.213237
GOT1	UCL	Dressing	0.387289	1.30113	0.214222
CHCHD10	UCL	Bowing	0.447192	1.30013	0.214555
THOP1	UCL	Breathing	-0.325908	-1.29783	0.215323
SORBS1	NIH	Insulin	0.33871	1.29796	0.216857
MYOM2	NIH	Creatinine	-0.3384	-1.29661	0.217311
TTN	UCL	Swallow	0.202233	1.29155	0.217428
MEGF10	UCL	Creatinine	0.332326	1.28739	0.218835
NGRN	UCL	Dressing	-0.305983	-1.28475	0.21973
USP28	UCL	Sitting	-0.191494	-1.28283	0.220385
MYOM2	UCL	Cheeks	0.263358	1.27624	0.222637
ALT	UCL	Dressing	0.296789	1.27835	0.223479
CORO6	UCL	6MWT	-0.157015	-1.26743	0.224324
MYLPF	NIH	AST	0.33272	1.27213	0.225611
CSRP3	UCL	AST	0.39491	1.31079	0.226302
MEGF10	UCL	Breathing	-0.318486	-1.26454	0.226683
THOP1	UCL	Supine	-0.34576	-1.26244	0.227416
NDUFS6	UCL	Speech	-0.333723	-1.26126	0.227826
DMD	UCL	Speech	-0.351317	-1.25953	0.228434
NEB	UCL	Breathing	-0.298761	-1.25849	0.228797
MSTN	NIH	HOMA.IR	-0.32949	-1.25824	0.230434
NDUFS6	UCL	Dressing	-0.254642	-1.25361	0.230515
MB	UCL	Salivation	-0.43461	-1.25325	0.230642
MB	UCL	Swallow	0.140266	1.25249	0.230912
HSPA2	UCL	AST	0.405303	1.28436	0.234959
TPM3	NIH	Creatinine.Kinase	0.32598	1.24327	0.235724
HSPB6	UCL	Supine	0.0250834	-1.23566	0.236919
CHCHD10	UCL	Creatinine	0.395018	1.2344	0.237375
GOT1	NIH	Creatinine	-0.3244	-1.23652	0.23814
MYBPC1	UCL	Swallow	0.167637	1.22839	0.239551
DTNB	NIH	Glucose	0.32221	1.2272	0.241509
NDUFS6	UCL	Eating	-0.189549	-1.223	0.241517
EDA2R	UCL	Cheeks	-0.348383	-1.22274	0.241612
CAPN3	UCL	AST	0.428698	1.25946	0.243365
MYL1	NIH	HOMA.IR	0.32085	1.2214	0.243622
CAPN3	NIH	Insulin	0.32012	1.21833	0.244748
ALT	UCL	Bowing	0.284171	1.21233	0.246958
TPM3	UCL	Glucose	-0.784986	-2.43767	0.247831
GOT1	UCL	Supine	-0.0882455	-1.2053	0.248067
TPM3	UCL	Dressing	0.440077	1.20407	0.248527
TTN	UCL	Cheeks	0.237778	1.20357	0.248712
AST	UCL	Eating	0.373876	1.25777	0.248809
CHCHD10	NIH	ALT	0.31732	1.20646	0.249136
ART3	NIH	Glucose	-0.31731	-1.20644	0.249146
MSTN	NIH	Glucose	-0.31727	-1.20625	0.249215
MYL1	NIH	Insulin	0.3145	1.19455	0.253603
GOT1	NIH	AST	0.31441	1.19419	0.25374
NGRN	UCL	Breathing	-0.303069	-1.1894	0.254062
MYOM3	NIH	Insulin	0.31394	1.1922	0.254492
Creatinine	UCL	Bowing	0.399707	1.19218	0.2545
TPM3	UCL	Cheeks	0.157471	1.18754	0.254772
ACTN2	UCL	Salivation	-0.402882	-1.18737	0.254838
RGMA	NIH	HOMA.IR	-0.31101	-1.17987	0.259193
ART3	NIH	ALT	-0.31073	-1.17869	0.259645
CHCHD10	UCL	Walking	0.09676	-1.17371	0.260091
KLHL41	UCL	Dressing	0.389918	1.1731	0.260327
EDA2R	UCL	Supine	-0.00210044	-1.17001	0.26153
GOT1	UCL	Walking	-0.0808356	-1.16993	0.261561
AST	UCL	Salivation	-0.396691	-1.21983	0.262029
CAPN3	NIH	HOMA.IR	0.30924	1.17245	0.262056
TPM3	UCL	Walking	0.126569	-1.16071	0.26517
USP28	NIH	Thigh.MRI.Muscle.Fat.Fraction	0.31829	1.16308	0.267405
EDA2R	UCL	Walking	0.00194039	-1.15434	0.267685
MYL1	UCL	Salivation	-0.306207	-1.15193	0.268641
CSRP3	UCL	6MWT	-0.103214	-1.14735	0.269207
TPM3	UCL	Bowing	0.426644	1.14915	0.269747
RGMA	UCL	6MWT	0.336554	1.14421	0.270467
CK	UCL	6MWT	-0.172415	-1.14475	0.271507
EDA2R	NIH	ALT	0.30323	1.14733	0.271925
CORO6	UCL	Tongue	0.250057	1.14345	0.27203
MEGF10	UCL	Dressing	-0.325511	-1.14242	0.272443
ACTN2	UCL	Sitting	-0.0467913	-1.14238	0.27246
THOP1	UCL	Walking	-0.323795	-1.14235	0.272469
RGMA	UCL	Stairs	0.30143	1.14097	0.273025
DUSP29	UCL	Swallow	0.17804	1.13884	0.273881
USP28	UCL	Supine	-0.137499	-1.13857	0.273992
ALT	UCL	Cheeks	0.302265	1.13912	0.27521
GOT1	UCL	Cheeks	0.233948	1.13482	0.275509
MYOM3	UCL	Dressing	0.348444	1.13251	0.276445
NEB	NIH	Glucose	0.30025	1.13494	0.276894
MYOM3	NIH	HOMA.IR	0.29995	1.1337	0.277393
NOS1	UCL	6MWT	-0.0355959	-1.12669	0.277575
MYLPF	UCL	Salivation	-0.341507	-1.12812	0.278233
MYLPF	UCL	Supine	-0.101967	-1.12475	0.279609
MYBPC2	UCL	Tongue	0.288624	1.11816	0.282321
KLHL41	UCL	6MWT	-0.0537207	-1.11467	0.282534
ALT	UCL	Eating	0.220726	1.12095	0.28259
CORO6	NIH	AST	0.29655	1.11958	0.283154
CA3	UCL	Bowing	0.349095	1.11395	0.284061
MSTN	NIH	Insulin	-0.29529	-1.11436	0.285303
RGMA	UCL	Salivation	0.211372	1.1096	0.285866
ALT	UCL	Speech	-0.273678	-1.10594	0.2888
THOP1	UCL	6MWT	-0.323275	-1.09886	0.289153
KLHL41	UCL	Creatinine	-0.158352	-1.10128	0.28935
MYL3	NIH	ALT	0.29253	1.10298	0.290036
MYBPC1	UCL	Salivation	-0.382485	-1.09864	0.29046
FABP3	UCL	Breathing	-0.250293	-1.09761	0.290896
EDA2R	UCL	Sitting	-0.0297224	-1.09547	0.2918
CK	UCL	Writing	-0.25876	-1.09565	0.293114
DTNB	UCL	Bowing	0.354284	1.09118	0.293617
NOS1	UCL	Salivation	-0.410946	-1.09092	0.293729
CSRP3	UCL	Salivation	-0.353494	-1.08959	0.294293
RBFOX3	NIH	Glucose	0.28989	1.0921	0.294614
HSPB6	UCL	6MWT	-0.0610975	-1.08316	0.295843
Creatinine	UCL	Dressing	-0.123023	-1.08912	0.29588
ENO3	UCL	Creatinine	-0.256529	-1.08542	0.296074
ALT	UCL	Supine	-0.238449	-1.0868	0.296865
AST	UCL	Speech	0.384114	1.12367	0.298206
FABP3	NIH	Thigh.MRI.Muscle.Fat.Fraction	0.29949	1.08737	0.298233
AST	UCL	Creatinine	0.237418	1.11182	0.298508
Creatinine	UCL	AST	0.237418	1.11182	0.298508
MB	UCL	Supine	0.0491624	-1.07874	0.298939
PHOSPHO1	UCL	Cheeks	0.204847	1.07604	0.300102
GOT1	UCL	Speech	-0.322903	-1.07443	0.3008
TPM3	UCL	AST	0.272434	1.10575	0.300975
DUSP29	UCL	Tongue	0.223078	1.07295	0.301439
CA3	UCL	Salivation	-0.346769	-1.07129	0.302161
USP28	NIH	AST	0.28535	1.07346	0.302588
RGMA	NIH	Insulin	-0.2851	-1.07247	0.303015
DUSP29	NIH	Thigh.MRI.Muscle.Fat.Fraction	0.29569	1.07224	0.304701
CORO6	UCL	Speech	-0.315637	-1.06498	0.304907
MYLPF	UCL	ALT	0.229704	1.06356	0.305531
NDUFS6	NIH	Glucose	0.28342	1.06556	0.306014
HSPB6	NIH	Thigh.MRI.Muscle.Fat.Fraction	0.29453	1.06766	0.306683
CK	UCL	Bowing	0.32172	1.06175	0.307676
NGRN	UCL	AST	0.37569	1.08839	0.308123
DTNB	UCL	Sitting	-0.0697745	-1.05758	0.308155
AST	UCL	Bowing	0.356406	1.09848	0.308333
NDUFS6	UCL	Breathing	-0.268198	-1.05408	0.309699
GOT1	UCL	Stairs	-0.0745091	-1.05043	0.311314
NDUFS6	NIH	Thigh.MRI.Muscle.Fat.Fraction	0.29172	1.05651	0.311541
CK	UCL	Walking	-0.104798	-1.05128	0.312281
CSRP3	UCL	Sitting	-0.082191	-1.04223	0.314968
CK	UCL	Dressing	0.317856	1.04154	0.31661
DMD	UCL	Bowing	0.312281	1.03754	0.317073
MYOM3	UCL	Writing	-0.221324	-1.03573	0.317887
DTNB	UCL	6MWT	-0.092518	-1.03248	0.318207
CSRP3	UCL	Cheeks	0.207541	1.03298	0.319127
NEB	NIH	AST	0.27562	1.0338	0.320081
CA3	UCL	Cheeks	0.209054	1.03064	0.320187
ACTN2	UCL	Cheeks	0.18271	1.02607	0.322264
USP28	NIH	Glucose	0.2726	1.02156	0.325622
CHCHD10	UCL	Supine	0.120485	-1.01831	0.325808
PHOSPHO1	UCL	Tongue	0.201562	1.01522	0.327227
NOS1	UCL	AST	0.294722	1.04006	0.328723
CA3	UCL	Speech	-0.309848	-1.01104	0.329151
DUSP29	UCL	AST	0.31392	1.03897	0.329197
CSRP3	UCL	Breathing	-0.248054	-1.01088	0.329227
MYL1	UCL	Eating	-0.154097	-1.0107	0.32931
MYL1	UCL	Bowing	0.276495	1.0104	0.329447
MYOM2	NIH	Insulin	0.27021	1.01191	0.330045
ACTN2	UCL	AST	0.301642	1.03375	0.331487
CORO6	UCL	AST	0.295261	1.03357	0.331566
MYLPF	UCL	Sitting	-0.107523	-1.00282	0.332968
IDI2	NIH	ALT	0.26863	1.00553	0.33299
NGRN	UCL	Supine	-0.213928	-1.00239	0.333166
MYL1	UCL	ALT	0.227995	1.00113	0.333753
MYBPC2	UCL	Salivation	-0.219198	-1.00014	0.334217
PHOSPHO1	NIH	Creatinine.Kinase	0.26762	1.00144	0.334891
THOP1	UCL	Stairs	-0.297796	-0.997558	0.335424
MSTN	UCL	Writing	-0.281981	-0.990999	0.338506
RBFOX3	UCL	Dressing	-0.149631	-0.987892	0.339972
CHCHD10	UCL	Breathing	-0.213719	-0.987308	0.340249
Creatinine	UCL	Writing	-0.195606	-0.987337	0.341499
KLHL41	NIH	Glucose	0.26355	0.98508	0.342566
MYLPF	UCL	Bowing	0.305634	0.981708	0.342905
MYOM3	UCL	Tongue	0.21031	0.981702	0.342909
CA3	UCL	6MWT	-0.0934316	-0.978316	0.343434
MYOM3	UCL	Speech	-0.298838	-0.978839	0.344272
MSTN	UCL	Dressing	-0.317704	-0.977282	0.345016
MYBPC2	UCL	Swallow	0.251233	0.976606	0.345339
MYBPC1	UCL	Cheeks	0.173946	0.976427	0.345424
CA3	UCL	Swallow	0.150256	0.975866	0.345693
KLHL41	UCL	Stairs	0.00402464	-0.975632	0.345804
MYL1	UCL	Supine	-0.142145	-0.973039	0.347047
MYBPC1	NIH	Glucose	0.2612	0.97564	0.347048
CSRP3	NIH	Glucose	0.26108	0.97515	0.347283
EDA2R	UCL	Eating	0.0239213	-0.972322	0.347391
DMD	UCL	Breathing	-0.244333	-0.971873	0.347607
GOT1	NIH	Thigh.MRI.Muscle.Fat.Fraction	-0.27107	-0.97554	0.348547
NGRN	UCL	Speech	-0.23841	-0.968329	0.349312
IDI2	UCL	Dressing	0.341536	0.966567	0.350162
RGMA	UCL	Supine	0.264201	0.961214	0.352753
SORBS1	UCL	Sitting	-0.0783507	-0.960602	0.35305
ART3	UCL	Cheeks	-0.231713	-0.960462	0.353118
MYL3	UCL	Cheeks	0.175879	0.960421	0.353138
MYL3	UCL	Salivation	-0.347048	-0.960282	0.353206
MYL3	UCL	Dressing	0.337236	0.956149	0.355217
MYBPC1	UCL	6MWT	-0.0572951	-0.950819	0.356766
ACTN2	UCL	Bowing	0.343149	0.952883	0.356813
SORBS1	UCL	AST	0.299602	0.975203	0.358021
MB	NIH	Glucose	0.25526	0.9519	0.358511
NEB	UCL	Salivation	-0.34066	-0.949378	0.35853
MEGF10	UCL	Cheeks	0.265224	0.944855	0.360755
RBFOX3	UCL	Sitting	-0.0872026	-0.944629	0.360867
DTNB	NIH	AST	0.25406	0.94709	0.360867
MYBPC2	UCL	Creatinine	0.232719	0.940805	0.362756
SORBS1	UCL	Cheeks	0.189726	0.933852	0.366208
USP28	UCL	Eating	-0.104082	-0.932579	0.366842
ACTN2	UCL	6MWT	-0.0146666	-0.921238	0.371506
NDUFS6	UCL	Cheeks	0.215954	0.920606	0.372848
NOS1	UCL	Creatinine	0.314265	0.920239	0.373033
MYL3	NIH	Glucose	0.24682	0.91833	0.375168
IDI2	UCL	Speech	-0.302293	-0.912927	0.376734
CA3	NIH	Glucose	0.24602	0.91516	0.376773
ART3	UCL	Sitting	0.162489	0.911051	0.377688
CAPN3	UCL	6MWT	-0.197653	-0.904142	0.380212
MYOM2	NIH	HOMA.IR	0.24403	0.90728	0.380769
ACTN2	UCL	Swallow	0.0958134	0.904872	0.380842
CHCHD10	UCL	Eating	0.458219	0.903874	0.381352
Glucose	UCL	Dressing	-0.777351	-1.44733	0.384908
RGMA	NIH	Glucose	-0.24188	-0.8988	0.385106
MYBPC2	UCL	Eating	0.165926	0.895323	0.38575
DTNB	UCL	Cheeks	0.168347	0.890059	0.388473
MEGF10	NIH	Creatinine	0.24	0.89137	0.388931
USP28	UCL	AST	0.259628	0.910802	0.389018
DTNB	UCL	Breathing	-0.217129	-0.888077	0.389502
MB	UCL	Creatinine	0.302659	0.884456	0.391387
FABP3	UCL	Bowing	0.345724	0.883026	0.392133
ART3	UCL	ALT	-0.23071	-0.880769	0.393312
ALT	UCL	Tongue	0.239189	0.878415	0.395664
KLHL41	NIH	ALT	0.23623	0.87653	0.39665
NOS1	UCL	Tongue	0.137894	0.872723	0.397536
RGMA	UCL	Tongue	0.206363	0.869015	0.399492
FABP3	UCL	Supine	0.0856193	-0.867897	0.400083
SORBS1	UCL	Salivation	-0.298671	-0.8675	0.400293
TTN	UCL	Sitting	-0.0295404	-0.866426	0.400862
RGMA	UCL	AST	-0.316528	-0.886352	0.401286
HSPA2	NIH	AST	0.23283	0.86319	0.403675
MYOM2	UCL	6MWT	-0.0347652	-0.858692	0.404024
MYL3	UCL	Tongue	0.163296	0.859552	0.404514
THOP1	NIH	Insulin	0.23215	0.86056	0.405075
CHCHD10	UCL	Swallow	0.0211817	0.851467	0.408839
RGMA	UCL	ALT	-0.247492	-0.847766	0.410828
CK	UCL	Creatinine	-0.164154	-0.846284	0.411627
Creatinine	UCL	Creatine.Kinase	-0.164154	-0.846284	0.411627
NOS1	NIH	ALT	0.22859	0.84662	0.412522
MYBPC2	NIH	Glucose	0.22837	0.84575	0.412987
TTN	UCL	Speech	-0.279367	-0.843084	0.413354
CSRP3	NIH	AST	0.22789	0.84388	0.413997
ART3	UCL	Supine	0.131388	0.841474	0.414225
DMD	UCL	Sitting	-0.0846604	-0.84104	0.41446
ART3	UCL	Tongue	0.226551	0.840012	0.415017
MYBPC2	UCL	Dressing	0.188686	0.839127	0.415497
TPM3	UCL	Speech	-0.318239	-0.833562	0.418523
HSPB6	NIH	Glucose	0.22551	0.83457	0.419031
MYOM2	UCL	Creatinine	-0.112654	-0.829966	0.420486
CK	UCL	Cheeks	0.183992	0.831764	0.420559
NGRN	UCL	Eating	-0.182542	-0.829231	0.420888
MYBPC1	UCL	Tongue	0.151466	0.828746	0.421153
HSPB6	UCL	Cheeks	0.120034	0.826781	0.422229
MYL3	UCL	Eating	0.35344	0.825016	0.423198
GOT1	UCL	Eating	0.313063	0.82199	0.424861
Creatinine	UCL	Stairs	0.0464265	-0.8224	0.425677
CORO6	NIH	Glucose	0.22227	0.82196	0.425919
CAPN3	UCL	Creatinine	-0.206763	-0.820012	0.42595
MYOM2	UCL	Swallow	0.114162	0.817289	0.427453
MB	NIH	AST	0.22135	0.81838	0.427888
ALT	UCL	Stairs	-0.196814	-0.818255	0.427956
PHOSPHO1	UCL	AST	0.285025	0.83461	0.428155
ACTN2	UCL	Speech	-0.2839	-0.812323	0.430203
HSPA2	UCL	Speech	-0.252597	-0.810593	0.431164
Glucose	UCL	ALT	0.512088	1.24123	0.431742
ALT	UCL	Glucose	0.512088	1.24123	0.431742
MYOM2	NIH	Thigh.MRI.Muscle.Fat.Fraction	-0.22797	-0.81107	0.433119
MYOM2	UCL	Writing	-0.163341	-0.806074	0.43368
TTN	UCL	6MWT	-0.035698	-0.802728	0.434667
HSPB6	UCL	Dressing	0.332959	0.803841	0.434926
AST	UCL	6MWT	0.168039	0.821759	0.435019
CA3	NIH	Thigh.MRI.Muscle.Fat.Fraction	0.22658	0.80587	0.435999
MYL1	UCL	6MWT	-0.10542	-0.797355	0.437685
CAPN3	UCL	Breathing	-0.20917	-0.798467	0.437935
DUSP29	NIH	AST	0.21652	0.79964	0.438289
SORBS1	UCL	Dressing	-0.0980243	-0.79536	0.439681
ACTN2	NIH	Glucose	0.21587	0.79712	0.439698
GOT1	UCL	Writing	-0.161754	-0.793827	0.440544
IDI2	UCL	Breathing	-0.190992	-0.792349	0.441378
TTN	NIH	AST	0.21436	0.7913	0.44297
MYLPF	UCL	Breathing	-0.199157	-0.78934	0.443077
DUSP29	UCL	Salivation	-0.292879	-0.787725	0.443991
FABP3	UCL	Swallow	0.0444466	0.786923	0.444445
CHCHD10	NIH	AST	0.21319	0.78674	0.445539
THOP1	UCL	Cheeks	0.225746	0.780384	0.448159
EDA2R	NIH	Glucose	0.21187	0.78165	0.448421
THOP1	NIH	HOMA.IR	0.20986	0.77389	0.452842
CA3	NIH	AST	0.20843	0.76838	0.455996
MSTN	UCL	Supine	0.00844339	0.761538	0.458973
IDI2	NIH	Thigh.MRI.Muscle.Fat.Fraction	0.21522	0.76343	0.459954
TTN	NIH	Glucose	0.20645	0.76074	0.460387
KLHL41	UCL	Bowing	0.300342	0.758538	0.460709
NEB	UCL	Bowing	0.288467	0.757726	0.461179
MYBPC1	NIH	AST	0.20521	0.75598	0.463142
Glucose	UCL	Breathing	-0.869037	-1.11775	0.46464
HSPA2	UCL	Tongue	0.161658	0.74998	0.465685
GOT1	NIH	ALT	0.20355	0.7496	0.466842
SORBS1	NIH	Glucose	0.20307	0.74775	0.467923
MYL1	UCL	Creatinine	0.227545	0.744223	0.46905
CORO6	UCL	Dressing	-0.0933663	-0.74025	0.471381
DUSP29	UCL	Speech	-0.251538	-0.739695	0.471707
EDA2R	UCL	Bowing	-0.0351555	-0.738966	0.472136
ACTN2	UCL	Breathing	-0.17395	-0.728545	0.47829
ACTN2	NIH	AST	0.19826	0.7293	0.478751
MSTN	UCL	Stairs	0.0130794	0.722153	0.48209
MB	UCL	Cheeks	0.0973931	0.72195	0.48221
CA3	UCL	Sitting	-0.022243	-0.72148	0.482491
CK	UCL	Stairs	-0.0475874	-0.720837	0.483772
MSTN	UCL	Salivation	-0.0667777	-0.719165	0.483872
KLHL41	UCL	Breathing	-0.171933	-0.71899	0.483976
ART3	UCL	Eating	-0.194258	-0.718365	0.484349
TPM3	NIH	Insulin	0.19567	0.71939	0.484633
HSPB6	UCL	Salivation	-0.328493	-0.71676	0.485309
DMD	NIH	AST	0.19474	0.71585	0.486746
MYBPC1	UCL	Sitting	0.0315589	-0.712917	0.487611
HSPB6	UCL	Breathing	0.175977	0.712858	0.487646
MYBPC1	UCL	Speech	-0.258991	-0.710051	0.489332
MB	UCL	Dressing	0.311284	0.706416	0.49152
EDA2R	UCL	AST	0.0987242	0.720822	0.491543
HSPA2	UCL	Eating	0.263689	0.703979	0.49299
MYBPC2	UCL	Sitting	0.135257	0.697338	0.497009
TPM3	UCL	Tongue	0.074504	0.695019	0.498417
FABP3	UCL	Cheeks	0.0911162	0.693328	0.499446
CAPN3	NIH	Thigh.MRI.Muscle.Fat.Fraction	-0.19652	-0.6943	0.500716
NGRN	NIH	Thigh.MRI.Muscle.Fat.Fraction	0.19573	0.6914	0.502469
DUSP29	UCL	6MWT	-0.0313242	-0.683493	0.504717
SORBS1	UCL	Eating	-0.00041309	-0.681809	0.506484
DUSP29	UCL	Cheeks	0.121434	0.677543	0.509104
GOT1	UCL	Tongue	0.13495	0.676855	0.509528
CK	UCL	Eating	0.247944	0.676257	0.51073
KLHL41	UCL	Swallow	0.0453793	0.672632	0.512131
MYOM2	UCL	Salivation	0.0497098	0.666006	0.516232
GOT1	NIH	Insulin	0.1819	0.66698	0.51645
HSPA2	UCL	Salivation	-0.238551	-0.66502	0.516844
CAPN3	UCL	Tongue	0.182522	0.664575	0.51712
MEGF10	UCL	Walking	-0.230331	-0.659202	0.520462
RBFOX3	NIH	Thigh.MRI.Muscle.Fat.Fraction	0.18757	0.6615	0.520791
PHOSPHO1	UCL	Glucose	-0.63631	-0.932753	0.522141
ACTN2	UCL	Glucose	-0.65478	-0.924445	0.524981
Glucose	UCL	Creatine.Kinase	-0.651277	-0.923197	0.52541
CK	UCL	Glucose	-0.651277	-0.923197	0.52541
PHOSPHO1	UCL	Speech	-0.238441	-0.650318	0.526015
MYBPC2	UCL	Writing	-0.174679	-0.649437	0.526568
DMD	NIH	Thigh.MRI.Muscle.Fat.Fraction	0.18436	0.64979	0.52807
TPM3	NIH	ALT	0.17689	0.64801	0.528256
CA3	UCL	Breathing	-0.160435	-0.643683	0.530185
NEB	UCL	Sitting	0.0273798	-0.638759	0.533291
DUSP29	UCL	Sitting	0.00693118	-0.635253	0.535509
AST	UCL	Writing	-0.230047	-0.649677	0.536629
ACTN2	NIH	Thigh.MRI.Muscle.Fat.Fraction	0.18009	0.63424	0.537831
MYL3	NIH	Thigh.MRI.Muscle.Fat.Fraction	0.17976	0.63301	0.538603
PHOSPHO1	UCL	Swallow	0.0495329	0.627307	0.540555
CSRP3	UCL	Swallow	0.0669783	0.625225	0.541881
MEGF10	NIH	Glucose	-0.17113	-0.62626	0.541987
EDA2R	NIH	Creatinine.Kinase	0.17091	0.62543	0.542515
TTN	UCL	Salivation	-0.263145	-0.622392	0.543689
NGRN	UCL	Bowing	0.148173	0.622358	0.54371
NEB	UCL	Cheeks	0.0972942	0.611969	0.550368
RGMA	UCL	Swallow	-0.187418	-0.611279	0.550812
CK	UCL	Swallow	0.100322	0.611967	0.551113
TPM3	UCL	Salivation	-0.34563	-0.609579	0.551906
MYL3	UCL	Glucose	-0.559394	-0.846084	0.552955
MYOM3	UCL	Eating	0.262903	0.605979	0.554227
MYOM3	NIH	Glucose	0.16577	0.60607	0.554904
DUSP29	UCL	Creatinine	0.21291	0.60448	0.555195
RGMA	UCL	Breathing	0.158317	0.597607	0.559645
MYL1	UCL	AST	0.227898	0.603603	0.562827
NOS1	UCL	Speech	-0.251247	-0.592146	0.563195
ART3	UCL	AST	-0.197723	-0.601834	0.563947
TTN	UCL	Tongue	0.105233	0.589657	0.564816
MYL3	NIH	AST	0.16164	0.59055	0.564945
PHOSPHO1	UCL	Breathing	-0.142922	-0.586912	0.566607
MYL1	UCL	Speech	-0.173519	-0.58512	0.567779
TPM3	NIH	HOMA.IR	0.15935	0.58198	0.570536
MB	UCL	Eating	0.356378	0.580721	0.570659
ALT	UCL	Walking	-0.14583	-0.581708	0.570714
DTNB	UCL	Tongue	0.103356	0.578638	0.572026
MSTN	UCL	6MWT	-0.209107	-0.575922	0.573208
CSRP3	UCL	Bowing	0.231185	0.573143	0.575639
HSPB6	UCL	Eating	0.356001	0.569183	0.57825
ENO3	UCL	Tongue	0.137334	0.568277	0.578848
MYOM2	UCL	Glucose	-0.602338	-0.778464	0.578895
AST	UCL	Sitting	-0.205585	-0.581805	0.578945
ART3	UCL	Dressing	0.112118	0.567528	0.579343
Glucose	UCL	Cheeks	-0.529807	-0.776575	0.579644
Glucose	UCL	Stairs	-0.321138	0.776575	0.579644
RBFOX3	UCL	Eating	0.010031	-0.566309	0.580149
MYLPF	NIH	Glucose	0.15494	0.56548	0.581378
CSRP3	NIH	Thigh.MRI.Muscle.Fat.Fraction	0.16122	0.5659	0.581892
ART3	UCL	Writing	0.135153	0.559825	0.584445
IDI2	UCL	Eating	0.305622	0.559669	0.584549
ALT	UCL	Sitting	0.112307	0.560524	0.584653
MSTN	NIH	AST	0.15352	0.56017	0.584885
AST	UCL	Walking	-0.176357	-0.572294	0.585026
AST	UCL	Supine	-0.135565	-0.569979	0.586511
SORBS1	UCL	Glucose	-0.601034	-0.758973	0.586694
THOP1	NIH	AST	0.15253	0.55646	0.587346
SORBS1	UCL	Swallow	-0.211624	-0.554075	0.588269
MYLPF	UCL	Swallow	0.0700173	0.552485	0.589328
KLHL41	UCL	Cheeks	0.0739708	0.551522	0.589971
MSTN	NIH	ALT	-0.1513	-0.55186	0.590407
FABP3	UCL	Sitting	0.106312	-0.550446	0.590689
MYBPC2	UCL	Cheeks	0.149196	0.547835	0.592433
MSTN	UCL	Breathing	-0.143705	-0.546581	0.593272
GOT1	NIH	HOMA.IR	0.15	0.54701	0.593639
Glucose	UCL	AST	0.531526	0.734243	0.596803
AST	UCL	Glucose	0.531526	0.734243	0.596803
CAPN3	UCL	Bowing	0.108024	0.541079	0.596958
NEB	NIH	Thigh.MRI.Muscle.Fat.Fraction	0.15467	0.54231	0.59753
CAPN3	UCL	Salivation	0.156623	0.534242	0.601556
MYL1	UCL	Sitting	-0.0687526	-0.53355	0.602022
EDA2R	UCL	Tongue	-0.182455	-0.531858	0.603163
MYOM2	UCL	Dressing	0.220606	0.531367	0.603493
CAPN3	UCL	Cheeks	0.149673	0.529959	0.604444
TPM3	UCL	Eating	0.410523	0.526772	0.606598
MYBPC1	NIH	Thigh.MRI.Muscle.Fat.Fraction	0.1501	0.52591	0.608535
CAPN3	NIH	Glucose	0.14391	0.52433	0.60887
DUSP29	UCL	Glucose	-0.481881	-0.702301	0.610218
ENO3	UCL	Speech	-0.152089	-0.520077	0.611136
TPM3	UCL	Writing	-0.0339311	-0.519972	0.611207
DMD	UCL	Dressing	-0.0557427	-0.518084	0.61249
ENO3	UCL	Walking	-0.0626232	-0.513207	0.615809
MSTN	UCL	Creatine.Kinase	0.0975636	0.512383	0.616371
DTNB	NIH	Thigh.MRI.Muscle.Fat.Fraction	0.1464	0.51266	0.617497
MB	UCL	Speech	-0.227191	-0.508069	0.619316
FABP3	NIH	AST	0.13919	0.5068	0.62078
MYOM2	UCL	Bowing	0.211858	0.500696	0.624365
EDA2R	UCL	Glucose	-0.537138	-0.667841	0.625148
HSPA2	UCL	Dressing	0.194592	0.499277	0.625338
DMD	UCL	Cheeks	0.0953065	0.498343	0.62598
PHOSPHO1	UCL	Salivation	-0.240999	-0.493113	0.629577
USP28	UCL	Tongue	-0.149743	-0.492628	0.629912
MEGF10	NIH	HOMA.IR	-0.1353	-0.49237	0.630671
MYL1	UCL	Breathing	-0.127602	-0.488956	0.632444
MYBPC2	NIH	Thigh.MRI.Muscle.Fat.Fraction	0.14011	0.4902	0.632833
PHOSPHO1	UCL	Eating	0.280812	0.486715	0.633992
FABP3	UCL	Glucose	-0.524116	-0.647684	0.634106
CK	UCL	Breathing	-0.131909	-0.486446	0.634749
HSPA2	UCL	Cheeks	0.0893001	0.485166	0.635063
KLHL41	NIH	Thigh.MRI.Muscle.Fat.Fraction	-0.13917	-0.48683	0.635152
NEB	UCL	Glucose	-0.531535	-0.644268	0.63564
ART3	UCL	Breathing	0.126526	0.482486	0.636917
MEGF10	NIH	Insulin	-0.13282	-0.48318	0.637007
RGMA	NIH	AST	0.13255	0.48218	0.637694
HSPA2	UCL	Glucose	-0.502241	-0.637777	0.638569
MYL1	NIH	Glucose	0.13202	0.48019	0.639071
RBFOX3	NIH	AST	0.13185	0.47958	0.639493
IDI2	UCL	6MWT	0.0210933	-0.477877	0.639627
DTNB	UCL	Swallow	0.0230281	0.47841	0.639743
IDI2	UCL	Swallow	0.0073898	0.475466	0.641788
CORO6	UCL	Breathing	-0.119556	-0.474588	0.642399
MYLPF	UCL	Glucose	-0.533848	-0.627755	0.643125
CAPN3	UCL	Dressing	0.0900333	0.470452	0.645277
MYOM3	NIH	Thigh.MRI.Muscle.Fat.Fraction	-0.13477	-0.47114	0.645989
MYOM2	UCL	Eating	0.245839	0.468322	0.646763
NDUFS6	UCL	Bowing	0.152618	0.467797	0.647128
ENO3	UCL	Supine	-0.052708	-0.46337	0.650221
MSTN	UCL	ALT	-0.0854875	-0.462282	0.650982
MSTN	UCL	Glucose	-0.481557	-0.608525	0.651983
MYOM3	UCL	Glucose	-0.324919	-0.605148	0.653554
TTN	UCL	Glucose	-0.496651	-0.601635	0.655194
AST	UCL	Dressing	0.173999	0.464791	0.656192
CORO6	UCL	Glucose	-0.490829	-0.597564	0.6571
ACTN2	UCL	Tongue	0.0606285	0.453321	0.657264
RGMA	UCL	Dressing	0.151146	0.448472	0.660675
DMD	UCL	Creatinine	0.152075	0.446946	0.661751
CSRP3	UCL	Glucose	-0.433827	-0.584323	0.663348
MYL3	UCL	Creatinine	0.181658	0.444552	0.663438
ART3	UCL	Bowing	0.0815981	0.436925	0.668829
RBFOX3	UCL	Creatinine	0.178975	0.436484	0.669142
TPM3	NIH	AST	0.12029	0.43688	0.669369
HSPA2	UCL	Sitting	0.00970967	-0.433201	0.671468
ART3	NIH	AST	-0.11943	-0.4337	0.671619
MYOM3	UCL	6MWT	0.209855	0.431695	0.672104
Creatinine	UCL	Tongue	0.0639058	0.432775	0.672272
MYLPF	UCL	AST	0.13055	0.436715	0.673866
RGMA	UCL	Sitting	0.154832	0.429175	0.674327
MYBPC2	UCL	AST	0.163271	0.433169	0.676334
MYBPC1	UCL	Glucose	-0.44166	-0.556576	0.676675
CHCHD10	UCL	Cheeks	0.00880587	0.424416	0.677712
RBFOX3	UCL	Swallow	-0.174217	-0.423721	0.678207
RGMA	UCL	Creatine.Kinase	-0.0726807	-0.421021	0.680132
THOP1	UCL	Salivation	-0.0357217	-0.418892	0.68165
MYBPC1	UCL	Eating	0.285403	0.418872	0.681665
DTNB	UCL	Creatinine	0.174784	0.417557	0.682604
MYBPC1	UCL	Dressing	0.222079	0.408008	0.689439
TTN	UCL	Eating	0.253573	0.403045	0.693003
RGMA	UCL	Eating	0.150776	0.400354	0.694938
CHCHD10	UCL	Dressing	0.27198	0.400121	0.695106
MYL3	UCL	6MWT	0.0415628	-0.399514	0.695146
IDI2	UCL	Cheeks	0.0411514	0.397921	0.69669
NGRN	UCL	Creatinine	0.0813414	0.39778	0.696792
CSRP3	UCL	Dressing	0.00247589	-0.397612	0.696913
NDUFS6	UCL	Swallow	-0.132616	-0.397059	0.697311
GOT1	UCL	Glucose	0.402135	0.514504	0.697489
THOP1	NIH	Glucose	0.10905	0.39554	0.698857
MB	NIH	Thigh.MRI.Muscle.Fat.Fraction	0.11297	0.39387	0.700587
CK	UCL	Tongue	0.0823885	0.392839	0.700805
CA3	UCL	Glucose	-0.403468	-0.50372	0.702941
NGRN	UCL	Cheeks	0.103738	0.387989	0.703859
ENO3	UCL	Salivation	0.0615476	0.382799	0.707618
Glucose	UCL	Sitting	-0.57519	-0.491387	0.709235
PHOSPHO1	UCL	Creatinine	-0.0819748	-0.380534	0.709261
MEGF10	UCL	Writing	-0.12167	-0.378665	0.710617
PHOSPHO1	NIH	Glucose	0.1021	0.37006	0.717298
ACTN2	UCL	Dressing	0.215412	0.366351	0.719581
MEGF10	UCL	Tongue	-0.0711633	-0.360126	0.724128
ENO3	UCL	Glucose	-0.378269	-0.459684	0.725694
RGMA	UCL	Creatinine	-0.0288496	-0.357849	0.725794
MYOM2	NIH	Glucose	0.09861	0.35728	0.726612
KLHL41	UCL	Glucose	-0.378913	-0.451859	0.729819
MB	UCL	Tongue	0.0240796	0.351458	0.730478
AST	UCL	Tongue	0.136496	0.357688	0.731119
MEGF10	UCL	Sitting	-0.15975	-0.348447	0.732689
IDI2	UCL	Sitting	0.247639	0.347979	0.733033
CAPN3	UCL	Glucose	-0.306567	-0.443631	0.734183
NOS1	UCL	Dressing	0.240463	0.343634	0.736228
CSRP3	UCL	Eating	0.0827729	-0.336883	0.741202
HSPA2	NIH	Glucose	0.09279	0.33602	0.742217
PHOSPHO1	NIH	ALT	0.09219	0.3338	0.743851
CORO6	UCL	Creatinine	0.149266	0.331003	0.745544
MSTN	UCL	Creatinine	-0.140225	-0.330141	0.746182
CHCHD10	UCL	Speech	-0.204081	-0.326015	0.749235
RGMA	UCL	Bowing	-0.0390669	-0.323074	0.751414
MSTN	UCL	Bowing	-0.165901	-0.322734	0.751666
MYL1	UCL	Tongue	-0.0983911	-0.322339	0.751959
MYBPC2	UCL	Walking	-0.0911293	-0.321331	0.752707
HSPA2	NIH	Thigh.MRI.Muscle.Fat.Fraction	-0.09265	-0.32233	0.752749
GOT1	UCL	6MWT	-0.0274382	-0.319032	0.754102
RGMA	NIH	Creatinine.Kinase	-0.08835	-0.3198	0.754198
MYL1	NIH	Thigh.MRI.Muscle.Fat.Fraction	0.09144	0.3181	0.755877
NOS1	UCL	Glucose	-0.372498	-0.399416	0.758083
FABP3	UCL	Tongue	-0.135187	-0.313461	0.758552
MYLPF	UCL	Dressing	0.000645802	-0.311074	0.760328
MSTN	UCL	Speech	-0.0137865	-0.310354	0.760864
MYL1	UCL	Dressing	-0.0401576	-0.308105	0.762539
TTN	UCL	Creatinine	0.15328	0.305281	0.764644
NEB	UCL	Swallow	-0.0272234	0.300051	0.768547
CAPN3	UCL	Swallow	0.0969098	0.297883	0.770167
MSTN	UCL	AST	-0.105292	-0.300939	0.771134
NOS1	UCL	Breathing	-0.0644783	-0.296003	0.771573
ENO3	UCL	Stairs	-0.0215646	-0.293953	0.773106
NOS1	UCL	Sitting	0.173357	-0.293316	0.773584
MYOM2	UCL	Breathing	-0.0717229	-0.292341	0.774314
ALT	UCL	6MWT	-0.0111628	0.291764	0.774745
NOS1	UCL	Swallow	-0.0759118	0.289829	0.776196
TPM3	NIH	Thigh.MRI.Muscle.Fat.Fraction	0.08342	0.28997	0.776789
HSPA2	UCL	Breathing	-0.0724294	-0.288341	0.777311
CHCHD10	UCL	Glucose	-0.30677	-0.362631	0.778531
ALT	UCL	Salivation	0.0863662	0.28572	0.779594
MB	UCL	6MWT	0.110443	-0.283418	0.780731
PHOSPHO1	UCL	Sitting	0.102531	-0.283363	0.781046
IDI2	UCL	Creatinine	0.139919	0.282166	0.781945
USP28	UCL	Creatinine	0.135884	0.280088	0.783506
MYOM3	UCL	Salivation	-0.162327	-0.278791	0.784481
ART3	UCL	Salivation	-0.0372676	-0.276126	0.786486
KLHL41	UCL	Tongue	0.0176068	0.275028	0.787312
NOS1	UCL	Cheeks	-0.0123085	0.273994	0.78809
CSRP3	UCL	Tongue	0.0317784	0.273109	0.788757
HSPB6	UCL	Creatinine	0.15188	0.272882	0.788928
THOP1	UCL	Glucose	0.27593	0.342433	0.789968
SORBS1	NIH	Thigh.MRI.Muscle.Fat.Fraction	0.07785	0.27049	0.791378
HSPB6	UCL	Glucose	-0.28899	-0.337823	0.792598
MYLPF	UCL	Creatinine	-0.00633482	-0.263083	0.796319
IDI2	NIH	AST	0.07288	0.26347	0.79632
PHOSPHO1	NIH	AST	-0.07168	-0.2591	0.799615
DMD	UCL	Glucose	-0.305786	-0.321261	0.802109
MB	UCL	Breathing	-0.0559875	-0.255267	0.802229
EDA2R	UCL	6MWT	0.273474	0.2545	0.802565
MYLPF	UCL	Cheeks	0.0295	0.252924	0.804003
PHOSPHO1	UCL	Dressing	0.173921	0.249044	0.806943
RGMA	NIH	ALT	-0.06895	-0.2492	0.807103
FABP3	UCL	Speech	-0.165906	-0.243644	0.811041
KLHL41	UCL	Sitting	0.132424	-0.242055	0.812247
GOT1	UCL	Breathing	-0.058885	-0.241508	0.812663
CA3	UCL	Eating	0.198264	0.240744	0.813243
RBFOX3	UCL	Tongue	-0.0932754	-0.239165	0.814443
MYBPC1	UCL	Creatinine	0.138172	0.238685	0.814808
ENO3	UCL	Breathing	0.064391	0.238096	0.815256
GOT1	UCL	Creatinine	-0.0337691	-0.236346	0.816587
ALT	UCL	Writing	-0.0692676	-0.234444	0.818292
MYOM3	UCL	Sitting	0.0722877	-0.232348	0.81963
DTNB	UCL	Eating	0.120626	-0.229391	0.821883
THOP1	NIH	Thigh.MRI.Muscle.Fat.Fraction	0.06609	0.22944	0.822389
MB	UCL	Glucose	-0.249954	-0.285589	0.822903
Glucose	UCL	Writing	-0.330869	-0.281478	0.825325
THOP1	UCL	Eating	-0.138904	-0.22291	0.826825
DUSP29	UCL	Eating	0.113221	-0.222505	0.827134
MSTN	UCL	Eating	-0.188285	-0.221199	0.828131
USP28	UCL	Glucose	-0.259895	-0.276542	0.82824
CA3	UCL	Tongue	0.019841	0.220738	0.828483
Creatinine	UCL	Swallow	-0.165004	-0.216157	0.83222
HSPB6	UCL	Sitting	0.176672	-0.215729	0.832311
RBFOX3	UCL	Bowing	0.131339	0.212674	0.834647
MSTN	UCL	Tongue	0.0893225	0.21183	0.835293
MEGF10	UCL	Glucose	-0.109246	-0.263073	0.836233
Creatinine	UCL	Supine	0.271852	0.210099	0.836848
TPM3	UCL	6MWT	0.211908	-0.206349	0.839293
NGRN	UCL	Swallow	0.0556752	0.204392	0.840988
MYLPF	NIH	Thigh.MRI.Muscle.Fat.Fraction	0.058	0.20125	0.84387
ACTN2	UCL	Eating	0.165163	-0.200513	0.843963
MYL1	UCL	Glucose	-0.243131	-0.24651	0.846135
MYBPC1	UCL	Breathing	-0.0443902	-0.196562	0.846995
MEGF10	UCL	Eating	-0.0515022	0.185053	0.855841
EDA2R	NIH	AST	-0.05101	-0.18416	0.856731
GOT1	NIH	Glucose	0.05057	0.18256	0.857958
ENO3	UCL	Writing	-0.0367338	-0.182256	0.857995
MYBPC2	UCL	Speech	-0.0367765	-0.181854	0.858304
NGRN	UCL	Glucose	-0.199422	-0.224211	0.859585
EDA2R	UCL	Speech	-0.138891	-0.179947	0.859772
ENO3	NIH	Thigh.MRI.Muscle.Fat.Fraction	-0.05162	-0.17907	0.860871
THOP1	UCL	Swallow	0.00628529	-0.175089	0.863517
HSPB6	NIH	AST	0.04832	0.17442	0.864226
DTNB	UCL	Glucose	-0.161637	-0.215877	0.864646
GOT1	UCL	Sitting	0.0923303	-0.173064	0.865079
DUSP29	UCL	Breathing	0.0482247	0.172563	0.865465
NOS1	NIH	AST	0.04777	0.17243	0.865753
MYOM2	UCL	Sitting	0.0965101	-0.170183	0.867301
CORO6	NIH	Thigh.MRI.Muscle.Fat.Fraction	-0.04911	-0.17033	0.867588
TTN	UCL	Breathing	-0.0386034	-0.16743	0.869426
MYL3	UCL	Sitting	0.134524	-0.163582	0.872398
CAPN3	UCL	Sitting	-0.0727413	-0.162114	0.873532
MYBPC2	UCL	Breathing	-0.0429652	-0.158993	0.875945
NDUFS6	UCL	Glucose	-0.0963348	-0.192551	0.878901
THOP1	UCL	Sitting	-0.11695	-0.154835	0.879162
MYL3	UCL	Breathing	0.0433956	0.153424	0.880253
MB	UCL	Sitting	0.187765	-0.152628	0.88087
Creatinine	UCL	Walking	0.188284	-0.151664	0.88178
MSTN	UCL	Walking	-0.177268	-0.149409	0.883362
SORBS1	UCL	Tongue	-0.0725894	-0.147646	0.884728
NEB	UCL	Tongue	-0.00832465	0.144982	0.886792
CA3	UCL	Dressing	0.128767	0.144934	0.886829
CK	UCL	Salivation	-0.116272	-0.144209	0.887547
FABP3	UCL	6MWT	0.168591	-0.1436	0.887728
CA3	UCL	Creatinine	0.0992622	0.143047	0.888291
CORO6	UCL	Eating	0.0998318	-0.140581	0.890203
HSPB6	UCL	Speech	-0.142516	-0.139065	0.89138
ENO3	UCL	6MWT	-0.010636	-0.134729	0.894618
ART3	UCL	Glucose	0.126784	0.160288	0.898818
CHCHD10	UCL	Sitting	0.289281	0.126317	0.901277
ALT	UCL	Breathing	0.0342002	0.123308	0.903749
MYL1	UCL	Swallow	-0.0609683	-0.120156	0.906067
CK	UCL	Sitting	0.118049	0.120167	0.906188
Glucose	UCL	6MWT	0.148445	0.148068	0.906417
EDA2R	UCL	Swallow	-0.0893432	0.117204	0.908363
IDI2	UCL	Glucose	-0.0852119	-0.143091	0.909519
CSRP3	UCL	Creatinine	0.104006	0.113902	0.910933
Glucose	UCL	Salivation	0.335735	0.140034	0.911427
GOT1	UCL	Salivation	-0.128141	-0.111171	0.913059
Creatinine	UCL	Cheeks	-0.0951009	-0.110723	0.913527
AST	UCL	Breathing	-0.0325811	-0.112098	0.913892
USP28	UCL	Bowing	0.0287426	-0.109422	0.914421
DMD	UCL	Eating	0.0862326	-0.107434	0.915969
RBFOX3	UCL	Glucose	-0.119298	-0.131573	0.916717
MYOM2	UCL	Tongue	-0.00957757	0.106042	0.917053
TPM3	UCL	Creatinine	0.159121	0.105272	0.917654
CORO6	UCL	Swallow	-0.0459945	0.100922	0.921043
DTNB	UCL	Dressing	0.0831752	-0.0995258	0.922132
TTN	NIH	Thigh.MRI.Muscle.Fat.Fraction	0.02871	0.09951	0.922376
DMD	UCL	Swallow	-0.0353329	0.0980973	0.923246
Creatinine	UCL	Breathing	0.0248302	0.0970521	0.924165
MEGF10	UCL	Salivation	0.0873715	0.0967349	0.924308
KLHL41	UCL	Eating	0.223426	0.0956045	0.92519
SORBS1	UCL	Creatinine	0.0573687	-0.092341	0.927735
Glucose	UCL	Creatinine	-0.11452	-0.108974	0.930897
Creatinine	UCL	Glucose	-0.11452	-0.108974	0.930897
CHCHD10	NIH	Thigh.MRI.Muscle.Fat.Fraction	-0.02547	-0.08824	0.931139
ALT	UCL	Creatinine	-0.0222506	0.0870286	0.931881
Creatinine	UCL	ALT	-0.0222506	0.0870286	0.931881
MYOM3	UCL	Creatinine	0.0879439	0.0862179	0.932514
TPM3	UCL	Sitting	0.300158	0.0841703	0.934113
THOP1	UCL	Creatinine	-0.0672882	-0.0826761	0.93528
USP28	UCL	Swallow	-0.0689246	-0.0797504	0.937565
CAPN3	UCL	Eating	-0.0571831	-0.0793519	0.937876
TPM3	NIH	Glucose	-0.02188	-0.0789	0.938314
MYOM3	UCL	Breathing	0.0232616	0.0766643	0.939975
MSTN	NIH	Creatinine.Kinase	0.02022	0.07291	0.94299
CHCHD10	UCL	Tongue	-0.0885542	-0.0700316	0.945159
RBFOX3	UCL	Cheeks	-0.0554685	-0.0675065	0.947133
DMD	UCL	Tongue	-0.00985102	0.0657865	0.948478
EDA2R	UCL	Creatine.Kinase	0.0566732	-0.0627414	0.950859
NDUFS6	UCL	6MWT	0.102991	0.062017	0.951368
NEB	UCL	Dressing	0.129662	0.0615574	0.951785
DUSP29	UCL	Dressing	0.115915	0.0610959	0.952146
MEGF10	UCL	Swallow	0.0354422	-0.0575738	0.954902
MYL3	UCL	Speech	-0.0973586	-0.0531157	0.95839
FABP3	UCL	Dressing	0.16592	0.0513947	0.959737
THOP1	UCL	Tongue	0.00940082	-0.0503881	0.960525
MYLPF	UCL	Eating	0.129827	0.0488916	0.961696
THOP1	NIH	ALT	0.01327	0.04785	0.962566
THOP1	UCL	Bowing	-0.0681259	-0.0460453	0.963925
Creatinine	UCL	Eating	0.192489	-0.0418886	0.967224
KLHL41	NIH	AST	0.01038	0.03743	0.970709
THOP1	UCL	Dressing	-0.0671908	-0.0373696	0.970718
CHCHD10	UCL	6MWT	0.228254	0.0346963	0.972779
USP28	UCL	Cheeks	-0.035045	-0.0324902	0.97454
MYL1	UCL	Cheeks	-0.0250191	-0.0318497	0.975042
KLHL41	UCL	Salivation	-0.137506	0.0273522	0.978565
SORBS1	UCL	Bowing	0.0939233	0.0269955	0.978844
NOS1	UCL	Eating	0.253482	-0.0260584	0.979579
ENO3	UCL	Sitting	0.0448769	0.0239186	0.981255
Glucose	UCL	Walking	-0.514561	-0.026623	0.983055
NGRN	UCL	Tongue	0.00648491	0.0176554	0.986163
TPM3	UCL	Breathing	0.0115338	0.0170247	0.986657
NEB	UCL	Eating	0.177928	-0.0159489	0.9875
IDI2	UCL	Tongue	-0.0510296	-0.0139602	0.989059
Creatinine	UCL	Sitting	0.178234	-0.0124858	0.990228
NEB	UCL	Creatinine	0.0828336	-0.0107575	0.991569
TTN	UCL	Dressing	0.106523	-0.0079152	0.993796
MYBPC2	UCL	6MWT	-0.00315578	0.00703442	0.99448
MYLPF	UCL	Tongue	-0.031277	-0.00682148	0.994654
HSPA2	UCL	Creatinine	0.0317303	-0.00572018	0.995517
ACTN2	UCL	Creatinine	0.100333	-0.0041888	0.996717
FABP3	UCL	Eating	0.24346	0.00304146	0.997616
EDA2R	UCL	ALT	-0.0699788	0.00208754	0.998364
Insulin	UCL	Creatinine	NA	NA	NA
Insulin	UCL	Creatine.Kinase	NA	NA	NA
Insulin	UCL	ALT	NA	NA	NA
Insulin	UCL	AST	NA	NA	NA
Insulin	UCL	Glucose	NA	NA	NA

## Sheet: Fig5 A
Figure 5 A. Mouse body weight by week
	Body Weight (g) by Age in Weeks
Genotype	W5	W6	W7	W8	W9	W10	W11	W12	W13	W14	W15	W16	W17	W18	W19	W20	W21	W22	W23	W24	W25	W26	W27	W28	W29	W30
WT	13.82	16.12	17.78	18.62	19.77	21.36	23.4	25.13	24.42	25.09	25.76	26.6	26.15	27.25	27.14	27.38	27.33	28.57	26.74	29.69	27.92	27.5	28.08	28.2	28.18	27.7
WT	16.42	18.19	20.67	22.46	23.14	23.72	24.51	25.48	25.65	25.89	27.39	27.43	26.43	27.31	27.18	27.64	27.61	29.57	27.22	28.97	27.96	28.9	28.95	28.4	28.53	29.1
WT	14.09	15.97	18.56	19.82	20.19	20.99	21.59	23.63	22.87	23.21	23.63	23.62	23.3	23.44	24.58	24.22	24.81	25.49	24.15	25.86	25.17	25.3	26.68	27.2	26.66	27.4
WT	14.71	17.34	19.2	19.53	20.31	21.03	21.72	23.94	22.89	23.09	22.83	23.55	22.94	23.63	23.69	24.18	24.94	25.34	24.08	26.29	25.21	26.3	25.94	26.4	26.53	26.8
WT	19.48	19.66	21.23	23.59	22.76	24.28	25.22	26.55	25.95	26.53	26.81	27.53	27.46	28.23	27.51	28.52	28.68	30.38	28.44	31.13	28.81	29.3	29.63	30.6	31.42	31.8
WT	16.56	17.68	20.29	21.62	22.14	22.87	23.28	24.82	24.39	25.87	26.46	28.23	27.44	27.45	28.04	27.8	28.04	29.39	28.78	30.35	29.17	29.6	29.99	31.1	31.79	31.4
WT	17.43	18.35	19.55	22.11	22.38	23.68	24.45	25.66	25.52	25.93	26.15	26.72	26.87	27.82	27.18	28	26.99	28.6	28.46	30.26	28.19	29.9	29.43	32	31.46	32.2
WT	18.33	20.23	21.75	23.35	23.61	24.82	25.65	26.19	26.23	26.37	26.94	27.78	27.31	28.12	28.49	28.73	28.78	29.94	28.85	30.51	30.36	30.9	31.62	32.3	32.64	31.7
WT	17.38	19.23	21.03	22.8	23.01	24.37	25.02	25.83	25.79	26.69	27.6	27.36	27.5	28.26	28.6	28.88	28.66	31.06	30.1	32.23	31.52	31.6	32.15	33.6	33.99	33.7
WT	15.46	20.44	19.93	22.66	24.21	24.84	25.74	27.2	27.36	27.09	28.18	28.63	28.27	29.46	29.29	30.31	30.38	32.07	30.24	32.41	31.44	33.1	32.75	34.6	34.21	35.2
WT	15.88	20.67	21.64	23.74	23.83	25.41	25.57	26.93	27.32	27.68	27.64	28.19	28.3	27.75	29.44	30.16	30.19	32.06	30.58	32.64	31.11	31.5	31.94	31.7	31.64	31.2
WT	16.76	20.63	21.92	22.81	23.19	24.39	25.06	26.29	27.56	26.45	28.16	28.69	28.08	28.95	29.12	30.62	30.26	31.17	31.06	31.92	31.42	32.1	32.6	33.8	32.77	34.7
WT	18.17	19	20.03	22.23	22.39	23.6	23.59	24.99	25.97	25.97	26.24	26.69	27.54	27.35	27.73	29.46	27.53	28.89	28.41	29.2	29.16	30	29.77	30.64	31.4	31.96
WT	16.99	18.64	19.82	20.34	21.29	21.53	21.65	22.7	22.66	22.85	22.41	23.9	23.13	23.92	23.94	24.89	23.2	24.25	23.62	24.3	24.32	24.2	25.37	25.36	25.01	25.62
WT	18.48	20.91	21.76	22.24	23.56	24.98	26.11	25.75	26.13	28.33	27.35	28.2	27.99	27.43	29.03	31.04	29.36	31.71	29.35	31.8	31.09	32.6	33	34.82	34.99	34.82
WT	20.14	22.01	23.33	24.43	25.61	26.84	26.88	27.58	27.77	29.42	29.26	30.16	30.45	30.72	31.22	32.18	32.24	33.11	31.42	31.9	32.26	32.4	32.2	33.37	33.67	35.31
WT	18.09	21.21	21.67	23.38	24.15	25.41	25	26.22	26.62	27.38	27.15	28.34	28.75	29.94	29.79	31.55	30.7	32.46	30.14	32.2	31.9	32.9	32.14	34.4	33.9	33.94
Hmz	18.11	19.3	20.87	23.3	24.35	24.32	25.36	25.12	24.63	25.53	25.4	25.96	25.6	26.04	25.97	26.51	27.39	28.21	26.96	29.24	26.96	27	26.5	27.4	24.75
Hmz	19.28	20.34	22.24	23.84	24.92	25.68	25.86	26.38	25.98	25.73	26.33	25.5	26.5	26.98	26	25.28	26.06	26.24	26.29	26.51
Hmz	20.14	21.27	23.52	23.82	24.02	24.94	25.09	25.1	24.73	24.86	25.4	24.79	25.82	24.28	25.22	24.32	25.04	25.22	21.17
Hmz	19.61	20.65	22.26	23.29	23.39	22.26	22.66	22.85	23.04	23.76	23.71	23.76	23.98	23.42	24.32	22.94	23.73	24.54	24.05	24.71	24.23	24	24.43	24.6	24.62	25.1
Hmz	16.95	19	20.76	21.67	22.46	22.49	23.69	23.57	23.6	24.47	23.76	24.77	24.27	24.87	24.59	23.99	23.58
Hmz	13.86	17.97	19.97	22.46	23.59	23.05	23.66	24.3	24.54	24.87	24.31	24.74	24.49	24.82	25.89	25.89	24.49	25.84	24.74	25.1	22.32	23.2	24.34	25.6	26.29	26.2
Hmz	17.26	19.3	20.91	21.98	22.33	22.51	23.56	24.38	23.9	24.06	24.85	24.41	23.63	25.32	23.85	23.77	23.35	23.7	23.86	24.71	24.87
Hmz	10.34	15.17	17.93	19.78	21	22.09	22.7	22.94	23.37	22.65	23.01	23.06	23.88	22.88	23.11	22.41	23.05	24.66	23.31	25.29	23.43	24.5	24.56	23.1	19.67	21.4
Hmz	18.09	17.71	19.5	19.98	22.04	22.48	23.73	26.45	25.59	26.26	27.01	28.53	26.89	28.02	27.56	28.38	28.49	30.4	28.56	31.19	28.99	31.4	30.83	30.3	30.43	30.6
Hmz	17.82	19.4	19.59	20.07	21.59	22.17	22.75	23.32	24.46	24.03	23.94	24.29	23.98	23.64	24.4	24.86	24.55	24.68	23.82	24.2	24.43	24.8	25.14	25.64	25.69	26.31
Hmz	20.13	21.9	23.89	24.23	25.14	25.1	24.91	25.71	26.07	26.58	27.43	27.61	26.85	25.25
Hmz	18.03	20.5	21.61	21.2	20.7	21.27	21.47	20.89	21.88	22.4	22.89	23.04	23.25	23.28	22.9	23.82	22.02	23.91	22.8	22.6	22.06	22.5	22.71	22.82	23.16	23.56
Hmz	18.5	20.56	21.77	22.54	23.02	23.35	22.84	24.08	23.62	23.78	24.15	25.14	25.09	24.22	24.52	25	24.46	25.52	25.18	25.9	25.72	24.7	25.48	25.46	27.01	27.64
Hmz	19.75	20.34	22.56	22.65	25.47	25.76	25.64	25.34	25.94	26.05	26.98	26.15	26.79	26.42	27.01	27.1	28.15	27.91	25.52	25.4	26.89	28.7	29.72	30.75	30.24	31.37
Hmz	20.12	20.79	22.1	22.04	23.42	22.8	23.06	24.13	25.25	25.19	24.67
Genotype	W5	W6	W7	W8	W9	W10	W11	W12	W13	W14	W15	W16	W17	W18	W19	W20	W21	W22	W23	W24	W25	W26	W27	W28	W29	W30
WT	16.45	18.31	20.51	21.3	22.56	23.22	24.23	25.5	25.77	25.2	26.11	25.9	25.72	25.8	27.23	26.1	26.2	25.86	26.6	28.5	28.46	27.5	27.62	27.7	28.83	28.83
WT	21.96	22.22	23.65	25.09	25.64	26.3	27.95	28.2	30	29.5	29.36	30.3	30.26	29.9	30.05	30.2	29.09	29.55	28.86	28.7	28.41	28.8
WT	20.43	21.94	22.75	24.17	25.21	26.51	27.5	27	27.3	28.2	29.19	30.1	28.98	29.7	29.37	30.2	30.8	30.36	30.81	31.7	31.14	30.7	30.83	31.2	32.12	30.86
WT	18.27	18.94	20.62	22.27	22.42	23.93	23.76	24.6	24.89	24.9	26.15	26.6	26.24	26.3	26.71	27.1	27.22	27.3	28.04	29.2
WT	22.5	22.58	23.94	24.68	25.09	26.18	26.42	27.9	28.19	28	27.9	28.6	28.69	28.9	29.77	29.9	30.48	29.69	29.42	29.7	29.1	29.3	29.72	30.5	30.42	30.17
WT	22.17	22.56	23.52	24.81	25.11	26.36	26.6	27.1	28.02	28.6	28.06	28.7	29.36	29.7	29.12	30.2	29.56	29.98	30.64	32.9	32.35	34.1	33.6	34.6	35.38	35.37
WT	19.85	20.42	22.18	22.11	23.74	25.2	26.05	26.3	27.07	26.5	27.27	28.3	27.6	28.9	29.22	29.2	29.48	29.73	30.03	31.2	30.57	30.2	30.83	31.6	32.92	31.9
WT	16.17	18.35	21.33	23.19	23.78	24.49	24.91	25.4	26.39	27	27.57	28.1	27.22	27.5	27.12	27.8	27.95	27.06	27.19	28.4	21.2	26.3	27.48	26.3	27.3	26.92
WT	20.14	21.36	21.66	24.22	23.66	24.51	24.68	26.6	25.97	27.2	27.32	28.1	28.5	28.8	28.91	29.5	29.1	30.47	30.47	32.2	31.1	31.5	31.82	32.7	33.28	35.41
WT	19.46	19.89	20.78	22.43	23.06	25.73	25.65	26.3	26.44	27.1	27.97	28.7	27.56	28.1	28.28	29.4	29.72	29.29	29.3	30.3	31.24	32.1	31.29	31.5	33.85	33.15
WT	21.47	22.12	22.96	24.54	25.46	25.05	27.35	26.6	26.81	26.9	27.69	28.6	28.1	29.7	29.3	30.3	30.72	31.12	30.94	31.6	32.17	33.4	33.84	34.9	35.91	35.09
WT	17.8	21.41	22.01	23.45	24.49	25.37	26.3	26.7	26.82	27.8	27.1	27.9	28.09	28.6	28.47	28.9	28.77	29.49	29.55	30.3	30.41	30.3	31.01	32.8	32.84	32.78
WT	16.6	18.52	20.16	21.51	22.42	22.92	23.76	24.3	24.19	24.4	25.77	26	26.86	26.6	26.89	26.4	23.57	24.98	25.99	28.2	27.73	28.4	29.47	29.1	29.8	30.43
WT	17.79	19.73	20.8	22.56	22.76	23.93	24.84	25.5	25.62	25.6	26.48	27.1	26.94	27.8	27.32	28.4	28.53	27.98	28.58	29.4	29.5	29.8	31.17	30.9	30.79	30.85
WT	20.25	21.39	22.22	23.58	23.9	25.38	26.16	25.9	26.63	26.7	27.7	28.5	28.46	28.5	29.68	29.4	28.66	29.49	29.25	29.8	30.14	31.2	31.39	31.9	31.9	31.45
Hmz	17.68	20.06	22.66	23.9	24.92	25.41	25.78	25.6	25.57	25.3	25.78	25.9	26.01	26.6	27.33	27.6	27.73	26.9	26.58	28.4	27.26	28.7	27.94	28.7	29.69	29.94
Hmz	17.48	18.82	21.09	22.5	23.53	22.78	23.38	22.8	23.54	22.7	22.83	23	22.94	22.5	22.14	21.9	22.36	22.27	22.05	22.5	23.6	23.2	22.89	22.2
Hmz	18.62	20.12	22.71	24.01	24.94	25.3	26.08	25.3	25.92	25.6	26.07	26.3	26.69	26.8	26.6	25.6	25.76	25.22	25.36	24.1	26.17
Hmz	17.61	18.27	21.39	22.92	23.97	24.02	25.1	23.9	23.66	23.7	24.88	24.7	23.89	24.7	25.57	25.2	25.72	19.79
Hmz	19.73	22.49	23.06	23.69	24.88	24.67	25.47	24.9	25.63	25	25.45	26.4	24.87	25.3	25.85	25	25.79	24.93	25.45	26.9	26.51	26.1	23.05
Hmz	21.26	22.17	22.14	23.35	23.77	23.67	24.81	25.7	25.06	25.8	25.81	26.7	26.9	26.2	25.46	26.2	26.66	26.21	26.84	27.2	29.25	27.9	28.3	28.7	29.3	22.2
Hmz	20.83	22.12	24.24	24.68	26.76	26.21	27.86	27.4	26.99	27.6	28.37	27.4	28.2	26.9	26.9	26.9	27.3	26.22	23.61
Hmz	20.53	20.92	22.51	23.68	24.64	24.3	23.78	25.2	25.32	25.1	25.73	26.3	26.29	26	25.42	26	25.28	25.93	25.14	25.5	25.86	24.7	25.26	25.4	26.85	26.69
Hmz	21.29	22.28	23.65	25.08	25.38	24.61	25.9	25.6	26.44	26.5	26.26	27	27.2	28	25.9	25.7	26.14	26.19	22.96	19.7
Hmz	19.93	20.64	21.82	21.86	22.52	22.88	23.62	23.4	22.8	23.1	22.83	23.7	24.26	23.9	24.11	22.2	21.07	22.35	22.85	23.9	24.37	24.5	24.05	24.4	24.68	23.9
Hmz	21.39	22.1	22.76	23.83	24.29	24.35	25.43	26.2	25.83	27.1	28.15	28.4	28.65	29.5	29.28	28.9	30.13	30.3	30.36	31.9	32.36	32.3	32.07	26	33.71	32.91
Hmz	20.68	21.36	22.06	22.87	23.6	23.15	24.27	24.6	24.8	24.4	24.73	25.3	25.15	25.5	25.24	25.7	26.16	26.56	26.08	24.7	25.39	25.1	24.53	26.5	27.52	26.25
Hmz	19.34	19.1	19.81	21.94	22.51	22.87	23.81	25.5	25.06	25.7	25.96	27.4	26.73	27.4	27.55	28.2	28.82	28.59	28.42	29.4	30.16	31	26.64	28.2	29.57	30.33
Hmz	19.75	21.85	22.74	24.54	25.67	25.45	25.67	25.6	26.53	26.9	27.13	27.3	27.6	27.9	28.05	28.6	28.35	27.77	28.68	29.2	29.14	30.1
Hmz	16.72	18.12	20.63	21.54	23.13	23.64	24.7	24.98	24.74	25.3	26.81	26.8	27.04	26.4	27.32	27.1	26.29	21.99
Genotype	W5	W6	W7	W8	W9	W10	W11	W12	W13	W14	W15	W16	W17	W18	W19	W20	W21	W22	W23	W24	W25	W26	W27	W28	W29	W30
WT	18.34	20.5	21.93	24.22	24.39	25.7	26.42	27.6	27.26	30.1	29.61	32.23	32.4	32.52	33.26	34.39	34.61	36	32.84	34.66	35.07	36	36.93	37.6	37.81	37.3
WT	18.18	19.78	21.99	23.56	23.87	24.81	25.35	25.5	25.32	27.4	26.83	27.09	20.39	25.77	27.46	29.32	28.37	28.3	29.23	28.9	29.09	28.8	29.25	27.9	29.09	29.2
WT	15.45	18.82	21.71	22.83	23.27	24.93	25	25.6	25.92	27.4	26.71	27.12	26.77	27.88	27.75	29.28	28.04	28.9	29.14	30.43	30	30.3	31.62	32.6	31.55	32.1
WT	19.37	20.31	23.06	24.21	24.6	26.1	27.79	28.2	27.86	30	30.13	29.91	29.62	30.89	33.22	35.73	34.97	36	34.22	35.11	34.58	36.2	33.48	35	35.95	38.2
WT	18.46	20.41	21.8	23.66	23.85	25.24	26.12	26.7	26.51	29.1	28.45	29.99
WT	20.02	20.37	22.54	24.34	24.94	26.05	26.43	27.1	27.48	28.5	27.45	29.2	27.94	28.68	30.25	30.33	29.29	30	29.77	30.7	30.78	30.9	31.62	32.5	33.44	37
WT	18.87	19.86	22.08	23.04	24.27	24.76	25.62	26.4	26.3	28.4	28.2	28.27	28.81	29.34	30.19	31.94	31.72	33.3	32.93	34.56	33.86	35.2	34.98	35.4	35.16
WT	19.72	20.38	21.06	22.68	23.13	23.95	24.82	25.7	24.9	26.4	26.8	27.64	26.66	26.77	27.47	28.36	27.91	28.6	28.99	29.07	29.73	30	30.58	30.8	30.47
WT	19.66	18.98	19.67	20.82	22.58	23.46	24.22	25.7	27.41	27.3	26.61	27.78	27.29	28.21	27.3	28.35	28.25	29.2	29.53	30.41	29.75	30.7	30.19	31.6	32.19	32.4
WT	16.07	17.42	18.68	20.1	21.25	22.26	22.75	23.8	23.8	25.5	24.08	25.37	25.26	24.82	26.11	26.16	25.3	25.9	25.54	26.1	26.28	26.5	26.56	26.5	26.22	28.3
WT	18.53	19.6	20.32	20.99	21.78	23.05	23.7	24.7	24.57	26.4	25.57	26.45	26.34	26.89	27.28	28.59	27.14	27.8	27.92	28.04	28.15	28.4	29.45	29.3	28.65	29.1
WT	19.62	20.41	22.33	22.47	23.39	24.41	25.51	26.7	26.72	28.6	27.6	29.28	29.65	30.34	31.16	33.87	32.28	33	32.73	34.64	35.65	36	36.19	37.2	37.43	39.1
WT	17.96	19.54	21.04	22.08	22.51	23.21	23.57	24.8	24.17	24	24.94	25.88	25.74	25.45	25.51	26.61	25.97	26.9	27.83	27.16	26.63	27.8	28.8	29.9	29.85	29.9
WT	17.85	19.4	21.4	22.8	23.18	23.82	24.16	25.9	25.28	27.6	27.69	27.96	27.7	29.05	29.63	31.37	30.41	31.4	31.92	33.72	33.98	35.5	35.79	36.8	37.4	38.7
WT	20.49	21.33	23.58	24.25	24.89	26.58	27.99	29.3	28.8	30.8	30.3	33.57	30.82	32.69	33.65	34.64	34.03	35	34.63	36.29	36.58	38.4	36.1	38.3	37.83	39.2
Hmz	15.98	17.23	20.11	22.72	23.34	23.46	23.36	23.9	23.91	24.6	24.63	24.66	24.21	24.21	24.67	25.98	24.98	25.2	25.03
Hmz	18.31	18.96	21.9	22.49	22.74	23.46	24.28	24.4	24.66	26.5	24.85	25.47	24.63
Hmz	18.85	18.78	20.67	21.81	22.31	22.79	23.41	24.3	24.23	24.6	25.54	26.37	25.68	25.75	26.14	27.8	27.22	26.9	25.89	23.34	24.59	26.1	27.74	26.9	27.46	27.7
Hmz	17.98	19.5	22.76	23.11	23.56	23.88	23.94	25	25.19	26.5	27.21	27.54	26.73	27.99	27.81	28.03	26.17	25.5	25.9	26.2	26.03	26.9	25.81	24.7	24.68	24.9
Hmz	18.17	20.55	22.7	23.67	24.31	25.35	26.3	28.2	26.32	27.4	27.82	29.13	29.24	30	30.82	32.12	30.19	32	28.59	25.46	26.12	28.6	30.13	31.4	32.09	24.9
Hmz	19.22	19.37	21.88	22.9	23.22	23.49	23.58	23.7	24.15	23.8	23.6	24	23.68	23.94	24.76	25.5	24.48	24.7	24.89	25.7	25.44	22.7	24.18	23.9	24.54
Hmz	19.44	20.88	23.61	24.44	25.4	26.6	26.47	27.2	27.33	27.2	27.68	29.38	28.35	28.71	28.49	29.76	29.21	30.6	29.43	31.4	25.61
Hmz	14.83	18.96	20.79	22.28	23.3	24.4	25.02	24.4	24.07	24.7	23.95	24.84	23.7	23.64	24.26	24.27	24.29	24.6	25	25.04	24.33	23.8	24.56	25.7	26.07	26.8
Hmz	17.1	19.37	22.16	23.23	25.46	25.54	25.7	26.9	26.67	26.6	25.81	26.33	26.4	26.72	25.31	24.9	25.43	27.3	27.82	29.3	28.44	28.5	28.38	29.3	30.2	31.3
Hmz	17.15	19.75	22.03	22.23	22.83	22.76	22.81	23.5	22.32	23.1	23.21	23.54	23.18	23.52	24.37	21.96	23.18	22.8	23.66	24.01	23.67	22.7	23.72	22.2	23.89	25.1
Hmz	20.01	21.03	22.81	23.21	23.85	23.93	24.95	26	24.05	25.6	25.16	26.54	22.4
Hmz	19.17	19.87	20.63	21.92	22.31	21.86	23.25	24.1	24.42	25.1	23.99	25.69	25.3	25.68	26.11
Hmz	20.71	21.76	24.08	25.02	25.38	25.67	25.36	26.5	25.63	27.4	26.61	26.94	26.39	27.07	27.56	28.91	27.52	27.5	26.91	28.2	27.99	29	30.02	31.4	30.49	32.5
Hmz	19.48	20.05	21.21	21.85	23.4	23.88	24.18	24.3	23.88	24.7	24.04	25.07	24.88	24.28
Hmz	19.22	20.96	22.6	23.74	24.16	25.68	26.84	28.3	27.49	29.4	28.05	29.46	29.2	29.93	31.9	32.17	30.38	31.8	32.57	32.11	31.44	32	33
	Legend
	Deceased
	Data Lost

## Sheet: Fig5 B
Figure 5 B. Kaplan-Meier survival
Weeks	WT	AR113Q
30	0
30	0
30	0
30	0
30	0
30	0
30	0
30	0
30	0
30	0
30	0
30	0
30	0
30	0
30	0
30	0
30	0
30		1
25		1
24		1
30		0
22		1
30		0
26		1
30		0
30		0
30		0
18		1
30		0
30		0
30		0
16		1
30	0
27	1
30	0
24	1
30	0
30	0
30	0
30	0
30	0
30	0
30	0
30	0
30	0
30	0
30	0
30		0
28		1
26		1
23		1
27		1
30		0
24		1
30		0
24		1
30		0
30		0
30		0
30		0
27		1
22		1
30	0
30	0
30	0
30	0
16	1
30	0
30	0
30	0
30	0
30	0
30	0
30	0
30	0
30	0
30	0
23		1
18		1
30		0
30		0
30		0
30		0
26		1
30		0
30		0
30		0
17		1
20		1
30		0
19		1
28		1
	n = 47	n = 45

## Sheet: Fig5 D
Figure 5D. AR113Q vs WT - Differential Abundance Meta-analysis Results Across Time-points
Protein	Study	Log2FoldChange	P
Eda2r	AR113Q Survival Study	0.82875	5.47558181971252e-07
Cxcl9	AR113Q Survival Study	0.46047	7.266390729128e-05
Wfikkn2	AR113Q Survival Study	0.23604	9.79400330325998e-05
Cdh6	AR113Q Survival Study	0.3061	0.00011449
Erbb4	AR113Q Survival Study	-0.18092	0.000160014
Mia	AR113Q Survival Study	0.15336	0.000280012
Fas	AR113Q Survival Study	0.14156	0.000464689
Cyr61	AR113Q Survival Study	-0.15107	0.000621269
Ghrl	AR113Q Survival Study	0.21012	0.000845582
Ntf3	AR113Q Survival Study	-0.14827	0.000860593
Il23r	AR113Q Survival Study	0.17513	0.000904398
Clstn2	AR113Q Survival Study	0.14249	0.00141851
Tnfrsf12a	AR113Q Survival Study	0.24372	0.0018566
Wisp1	AR113Q Survival Study	0.14172	0.00203003
Tgfbr3	AR113Q Survival Study	-0.07927	0.00334626
Gfra1	AR113Q Survival Study	0.23017	0.00335651
Cpe	AR113Q Survival Study	0.09028	0.00456255
Dll1	AR113Q Survival Study	0.10039	0.00492266
Igsf3	AR113Q Survival Study	0.11309	0.00502282
Vsig2	AR113Q Survival Study	0.22343	0.00728514
Notch3	AR113Q Survival Study	0.0676	0.0075133
Dctn2	AR113Q Survival Study	0.154	0.00761808
Cntn4	AR113Q Survival Study	0.11843	0.00979132
S100a4	AR113Q Survival Study	0.10954	0.0119381
Fstl3	AR113Q Survival Study	0.05169	0.0133335
Matn2	AR113Q Survival Study	0.12845	0.0146803
Flrt2	AR113Q Survival Study	-0.06757	0.02258
Casp3	AR113Q Survival Study	-0.19585	0.0247184
Lgmn	AR113Q Survival Study	0.06642	0.0254012
Clmp	AR113Q Survival Study	0.05372	0.0269221
Yes1	AR113Q Survival Study	0.15867	0.028925
Lpl	AR113Q Survival Study	-0.1059	0.0297685
Dlk1	AR113Q Survival Study	-0.07894	0.0334325
Tnr	AR113Q Survival Study	-0.06102	0.0338563
Il1a	AR113Q Survival Study	0.21539	0.034295
Hgf	AR113Q Survival Study	0.15193	0.0423559
Itgb6	AR113Q Survival Study	0.09372	0.0543697
Ccl2	AR113Q Survival Study	0.20832	0.0568603
Tnfrsf11b	AR113Q Survival Study	-0.08574	0.0749449
Qdpr	AR113Q Survival Study	0.11319	0.0865754
Tnf	AR113Q Survival Study	0.07052	0.089591
Ccl5	AR113Q Survival Study	0.06278	0.090786
Tgfa	AR113Q Survival Study	0.07104	0.0920812
Cxcl1	AR113Q Survival Study	0.14387	0.0928898
Cant1	AR113Q Survival Study	0.03162	0.129236
Tpp1	AR113Q Survival Study	-0.04757	0.135803
Epo	AR113Q Survival Study	-0.15709	0.137349
Gcg	AR113Q Survival Study	-0.12742	0.139379
Riox2	AR113Q Survival Study	0.13187	0.140688
Tgfb1	AR113Q Survival Study	0.04622	0.156032
Cntn1	AR113Q Survival Study	0.04155	0.156193
Pdgfb	AR113Q Survival Study	-0.17342	0.166845
Il5	AR113Q Survival Study	0.06445	0.170659
Plxna4	AR113Q Survival Study	-0.07974	0.172226
Parp1	AR113Q Survival Study	0.13401	0.177552
Il6	AR113Q Survival Study	0.11239	0.177825
Acvrl1	AR113Q Survival Study	0.04838	0.213865
Gdnf	AR113Q Survival Study	0.06071	0.215034
Rgma	AR113Q Survival Study	0.02107	0.227801
Tnfsf12	AR113Q Survival Study	0.03794	0.239448
Fst	AR113Q Survival Study	-0.06986	0.253232
Ca13	AR113Q Survival Study	-0.06851	0.26617
Foxo1	AR113Q Survival Study	-0.04553	0.332133
Epcam	AR113Q Survival Study	-0.03421	0.387945
Ahr	AR113Q Survival Study	-0.04384	0.390287
Itgb1bp2	AR113Q Survival Study	-0.03466	0.403052
Il17a	AR113Q Survival Study	0.10647	0.430086
Il1b	AR113Q Survival Study	0.04119	0.431231
Plin1	AR113Q Survival Study	0.0689	0.444346
Il17f	AR113Q Survival Study	0.02337	0.459992
Axin1	AR113Q Survival Study	-0.02875	0.490723
Map2k6	AR113Q Survival Study	-0.05093	0.514173
Snap29	AR113Q Survival Study	-0.03985	0.549045
Apbb1ip	AR113Q Survival Study	-0.02469	0.559337
Pak4	AR113Q Survival Study	0.02505	0.589877
Csf2	AR113Q Survival Study	0.01551	0.603856
Ccl3	AR113Q Survival Study	0.02813	0.605016
Ccl20	AR113Q Survival Study	0.0421	0.63072
Prdx5	AR113Q Survival Study	0.03263	0.656513
Ddah1	AR113Q Survival Study	-0.01214	0.669469
Tnni3	AR113Q Survival Study	0.02632	0.674658
Il10	AR113Q Survival Study	0.01769	0.707742
Adam23	AR113Q Survival Study	-0.00746	0.796183
Crim1	AR113Q Survival Study	-0.00773	0.814014
Kitlg	AR113Q Survival Study	0.00425	0.875918
Sez6l2	AR113Q Survival Study	-0.00191	0.958105
Nadk	AR113Q Survival Study	0.0037	0.97186
Ppp1r2	AR113Q Survival Study	-0.00144	0.97259
Vegfd	AR113Q Survival Study	8e-04	0.973184
Fli1	AR113Q Survival Study	-0.00115	0.983876
Eno2	AR113Q Survival Study	-0.0003	0.989979
Pla2g4a	AR113Q Survival Study	-0.00049	0.992737

## Sheet: Fig5 F
Figure 5F. AR113Q Protein Correlations with Death Over Time
Protein	Hazard.Ratio	Beta	se	Z	P	P.model.violation
Il10	2.06794	0.726552	0.187925	3.86618	0.000110552	0.729535
Cntn4	0.134148	-2.00881	0.662399	-3.03263	0.0024243	0.21709
Tnfrsf12a	2.29149	0.8292	0.283891	2.92084	0.00349092	0.648455
Cntn1	0.198535	-1.61679	0.558406	-2.89536	0.00378721	0.104006
Eda2r	2.63738	0.969787	0.33656	2.88147	0.0039582	0.668448
Ccl5	2.62961	0.966836	0.346243	2.79236	0.00523248	0.635199
Pdgfb	0.317566	-1.14707	0.416004	-2.75735	0.00582713	0.831059
Il6	1.37664	0.319648	0.118613	2.69488	0.0070413	0.695675
Fas	2.16288	0.771441	0.309156	2.49531	0.0125846	0.43785
Tnfrsf11b	3.41848	1.2292	0.492998	2.49331	0.0126559	0.408912
Il1b	1.52584	0.422544	0.174829	2.4169	0.0156532	0.515711
Fstl3	16.4051	2.79759	1.16961	2.39189	0.0167617	0.450271
Tnf	1.71973	0.542167	0.229251	2.36495	0.0180325	0.479231
Rgma	0.0190496	-3.96071	1.68157	-2.35537	0.0185043	0.186257
Csf2	4.47519	1.49855	0.645101	2.32297	0.0201807	0.127244
Notch3	0.040506	-3.20631	1.40462	-2.28268	0.0224494	0.0102231
Cpe	0.130916	-2.0332	0.916171	-2.21923	0.0264708	0.103448
Tnni3	1.24933	0.222611	0.100876	2.20677	0.0273299	0.00198464
Ntf3	1.94086	0.663132	0.304626	2.17687	0.02949	0.468224
Ccl3	1.7348	0.55089	0.255564	2.15559	0.0311159	0.553432
Itgb1bp2	4.7884	1.5662	0.735382	2.12977	0.0331902	0.000704698
Cyr61	0.283628	-1.26009	0.593498	-2.12316	0.0337405	0.0586129
Prdx5	1.35406	0.30311	0.144106	2.10339	0.0354319	0.254732
Epo	1.68712	0.523024	0.25025	2.09001	0.0366168	0.0679497
Sez6l2	0.161873	-1.82094	0.882631	-2.06308	0.0391047	0.00110504
Ccl2	1.62519	0.485623	0.239772	2.02535	0.0428313	0.551834
Flrt2	0.14538	-1.92841	0.976096	-1.97563	0.0481967	0.324504
Vsig2	0.375159	-0.980404	0.505573	-1.93919	0.0524779	0.684686
Cxcl1	1.59946	0.469669	0.252404	1.86078	0.0627752	0.206693
Fst	0.238327	-1.43411	0.798849	-1.79522	0.0726187	0.480015
Fli1	2.004	0.695145	0.392872	1.76939	0.0768282	0.942299
Casp3	0.466322	-0.762879	0.435592	-1.75136	0.0798839	0.597073
Riox2	0.469513	-0.756058	0.444651	-1.70034	0.0890665	0.0925122
Cxcl9	0.459062	-0.77857	0.459101	-1.69586	0.0899126	0.00106923
Wisp1	3.14123	1.14462	0.703569	1.62687	0.103764	0.318043
Qdpr	0.421851	-0.863102	0.539656	-1.59936	0.109741	0.32006
Apbb1ip	1.79556	0.585318	0.367786	1.59146	0.111506	0.614175
Ghrl	2.87203	1.05502	0.674474	1.56421	0.117769	0.517012
Matn2	1.77541	0.574033	0.368578	1.55743	0.119369	0.787513
Plxna4	0.34159	-1.07414	0.698231	-1.53838	0.123956	0.173563
Foxo1	0.249959	-1.38646	0.949928	-1.45954	0.144416	0.456222
Adam23	3.13289	1.14196	0.865452	1.31949	0.187005	0.454858
Map2k6	0.574735	-0.553847	0.436693	-1.26828	0.204699	0.664706
Plin1	0.67119	-0.398704	0.317087	-1.2574	0.208611	0.56272
Acvrl1	1.89727	0.640417	0.513423	1.24735	0.21227	0.15452
Igsf3	0.317096	-1.14855	0.945922	-1.21421	0.224667	0.24083
Ccl20	1.35226	0.30178	0.258558	1.16716	0.243144	0.1664
Il23r	0.389199	-0.943665	0.813376	-1.16018	0.245974	0.573289
Lgmn	3.49269	1.25067	1.08331	1.15449	0.248299	0.941606
Mia	0.394199	-0.930899	0.847351	-1.0986	0.271943	0.182054
Kitlg	3.44255	1.23621	1.15217	1.07294	0.283296	0.717904
Dctn2	1.50354	0.40782	0.41084	0.99265	0.320881	0.482549
Tnr	0.310912	-1.16825	1.19986	-0.97365	0.33023	0.562086
Tpp1	1.85488	0.617821	0.637725	0.968788	0.332651	0.570705
Tgfb1	0.266391	-1.32279	1.36784	-0.967066	0.333511	0.743748
Il17f	3.20471	1.16462	1.24305	0.936905	0.348807	0.388914
Clmp	0.340302	-1.07792	1.15924	-0.929849	0.352449	0.978819
Yes1	0.642776	-0.441959	0.487285	-0.906982	0.364416	0.916825
Il17a	0.800738	-0.222221	0.248678	-0.893611	0.37153	0.82865
Axin1	0.543129	-0.610409	0.713488	-0.855528	0.392259	0.725612
Il1a	0.788521	-0.237596	0.296694	-0.80081	0.423241	0.824337
Ca13	0.676215	-0.391245	0.517447	-0.756107	0.449585	0.681906
Parp1	1.20634	0.187595	0.253079	0.74125	0.458542	0.505614
Cant1	2.74785	1.01082	1.40262	0.720662	0.471117	0.124503
Dll1	1.8893	0.636207	1.01464	0.627028	0.530641	0.31778
Ddah1	1.73496	0.550982	0.924903	0.595718	0.551363	0.288715
Cdh6	0.669142	-0.401759	0.700314	-0.573684	0.566182	0.450702
Eno2	0.610947	-0.492744	0.873331	-0.564212	0.57261	0.811868
Itgb6	1.3004	0.262671	0.506813	0.518281	0.604262	0.561603
Epcam	0.690442	-0.370424	0.747956	-0.495248	0.620425	0.277995
Tgfa	0.730531	-0.313984	0.726294	-0.43231	0.665516	0.987239
Wfikkn2	1.57718	0.455639	1.09	0.418019	0.675933	0.441655
Clstn2	0.751742	-0.285362	0.696424	-0.409754	0.681987	0.490228
Vegfd	1.37728	0.32011	0.792447	0.403952	0.686248	0.311657
Tgfbr3	0.627372	-0.466215	1.16493	-0.40021	0.689002	0.947596
Hgf	1.14922	0.139082	0.351424	0.395767	0.692277	0.574421
Snap29	0.856882	-0.154455	0.412047	-0.374848	0.707773	0.341234
Nadk	0.848324	-0.164493	0.450677	-0.36499	0.715119	0.658919
Ppp1r2	0.778044	-0.250973	0.813264	-0.308599	0.757626	0.257542
Dlk1	0.76514	-0.267697	0.878486	-0.304725	0.760576	0.865064
Pak4	0.848155	-0.164692	0.654973	-0.251448	0.801467	0.321885
Gcg	0.918728	-0.0847655	0.350773	-0.241653	0.809049	0.0850792
Tnfsf12	0.884708	-0.122498	0.681325	-0.179793	0.857315	0.925805
Ahr	1.10946	0.103873	0.628574	0.165252	0.868746	0.2557
S100a4	0.903492	-0.101488	0.857146	-0.118402	0.905749	0.457484
Gfra1	1.03432	0.0337402	0.358598	0.0940894	0.925038	0.988237
Erbb4	0.939806	-0.0620816	0.666345	-0.0931673	0.925771	0.616982
Il5	1.0623	0.0604393	0.760885	0.0794329	0.936688	0.198536
Gdnf	0.948156	-0.0532364	0.8537	-0.0623596	0.950276	0.376715
Lpl	0.970973	-0.0294564	0.719003	-0.0409683	0.967321	0.804396
Pla2g4a	0.981785	-0.0183829	0.505178	-0.0363889	0.970972	0.341259
Crim1	0.997273	-0.00273033	0.722655	-0.0037782	0.996985	0.841522

## Sheet: Fig5 G
	Figure 5G. AR113Q vs WT - Eda2r & Rgma Differential Abundance Results by Timepoint
	Protein	Age	Log2FoldChange	se	t	P
	Eda2r	20 Weeks	0.992329	0.102638	9.66826	9.19326562642196e-15
	Eda2r	14 Weeks	0.765621	0.0858356	8.91961	1.71333846203195e-13
	Eda2r	22 Weeks	1.01934	0.122135	8.34598	3.46422463411184e-12
	Eda2r	16 Weeks	0.839389	0.103622	8.10048	7.0690535841972e-12
	Eda2r	28 Weeks	0.720028	0.0945895	7.61213	2.74253479497188e-10
	Eda2r	12 Weeks	0.543293	0.0818564	6.63715	3.82927954331737e-09
	Eda2r	30 Weeks	0.942197	0.144856	6.50437	3.57859402606644e-08
	Eda2r	24 Weeks	1.03959	0.170977	6.08032	6.42841528290901e-08
	Eda2r	26 Weeks	0.791555	0.131298	6.0287	1.04589839734416e-07
	Rgma	14 Weeks	0.0879733	0.0445246	1.97583	0.0517561
	Rgma	30 Weeks	0.0987708	0.060331	1.63715	0.107879
	Rgma	20 Weeks	0.0579551	0.0479938	1.20755	0.231064
	Rgma	26 Weeks	0.0562535	0.0567138	0.991884	0.325172
	Rgma	24 Weeks	-0.0421151	0.0493539	-0.853329	0.396517
	Rgma	16 Weeks	-0.0166857	0.0486932	-0.342671	0.732792
	Rgma	28 Weeks	0.0129129	0.0475122	0.27178	0.786756
	Rgma	12 Weeks	-0.010092	0.0375272	-0.268925	0.788698
	Rgma	22 Weeks	-0.0110235	0.0461914	-0.238649	0.812056
